# Supplementary material for: Genome-wide Screens for Sensitivity to Ionizing Radiation Identify the Fission Yeast Nonhomologous End Joining Factor Xrc4
Source: G3 (Bethesda). 2014 May 21;4(7):1297–306. doi: 10.1534/g3.114.011841 (PMC4455778; doi:10.1534/g3.114.011841)
Supplement: Supporting Information [file supp_g3.114.011841_TableS3.xls]

## Sheet: combined_ratio_list_plus_barcod
Uptag	Dntag	Gene name	Systematic name	Vegetative_500Gy	Spore_100Gy	PomBase annotation
CGGGCGGTGAGCGAAATGAA	GAGTTTCCATTTCCGCCCCC	pku80	SPBC543.03c	-0.082	2.408	Ku domain protein Pku80
TTGTACGGGAGTCCACCAGC	TCATCACGCCTCCCAGGATG	SPAC5D6.04	SPAC5D6.04	-2.159	2.284	auxin family transmembrane transporter (predicted)
TAACAGCCCACACGCCAAGT	TGCGTCCTTACCCCCACCTC	SPAC6G9.16c	SPAC6G9.16c	-0.283	2.231	sequence orphan
GCAGCTTATCCATGGGGCCG	CGAATGCTAGCCGGAGTGAT	xlf1	SPCC24B10.14c	0.017	2.06	xrcc4 like factor, cernunnon
ACGGGAACATATCGGCTGGC	ATTTACCCGCCCGTGCCCCA	rhp18	SPBC1734.06	4.274	1.922	Rad18 homolog Rhp18
ATTTCCACCCCTCCGACCGT	GTCCACCCCCCCACCACGTT	rev7	SPBC12D12.09	0.401	1.632	DNA polymerase zeta Rev7 (predicted)
AAGCTTCGCGCGCTAGCAGA	CGGAAGGGGTCCAGCAACGT	rad2	SPAC3G6.06c	0.023	1.47	FEN-1 endonuclease Rad2
	CCGTCCTGTCTGCCGTTCCG	alp16	SPCC4G3.19	-5.28	1.424	gamma tubulin complex subunit Alp16
TTGAGTGCGTGGTGAGGGCA	CCCGCTAACCCCTGACCGAT	rev3	SPAC688.10	0.335	1.313	DNA polymerase zeta catalytic subunit Rev3 (predicted)
AGCCATGCACAGACCACCGG	CCAACCAACCCAATAGCCCC	SPBC16A3.06	SPBC16A3.06	-1.384	1.308	tRNA specific adenosine deaminase (predicted)
CCCCGCGACTGTGTTATGGA	CGCCAAGATCGGAGACACCC	osr1	SPCC663.06c	-4.583	1.207	short chain dehydrogenase (predicted)
	ATGAGGGGGAGACTGGCGTG	SPCC63.13	SPCC63.13	-3.621	1.198	DNAJ domain protein
ACCCCCTATCCGCCATCCTT	AACGGCTCGGTCCCTCACTG	mug130	SPAC8F11.05c	-0.353	1.192	sequence orphan
TTGGCACGGCTCTCAGAGGT	CGCGTAAGATGCCGGTGAGA	tho1	SPCC31H12.03c	0.587	1.189	RNA binding protein (predicted)
TGGTTGGTCGCTGGGCTTTC	GCCGTTTACGATGGTGGCGA	adn1	SPBC30B4.03c	0.758	1.151	adhesion defective protein, predicted transcriptional regulator (predicted)
TTGATCGTCCTTTTGCCGCG	CAAAGCTCCCCACGCCCTTT	SPCC1919.04	SPCC1919.04	-6.505	1.141	sequence orphan
ACAGGGTGAACGTGGGCGAG	ATAAGTCCGCGGCCCACAAA	are1	SPAC13G7.05	-2.961	1.137	acyl-coA-sterol acyltransferase Are1 (predicted)
CGGCAGGGTCAGGCAGTAGC	TGCAGACAGCGAAAACCCCC	fma2	SPBC14C8.03	-0.344	1.109	methionine aminopeptidase Fma2 (predicted)
TTGTAGCAGCCGTACTCCGG		SPCC550.03c	SPCC550.03c	0.119	1.108	Ski complex RNA helicase Ski2 (predicted)
CGCCGTTCGACCTAGTACCA	TAGACCGCCGGTAGTTCGGA	mrpl44	SPBC56F2.14	0.187	1.101	mitochondrial ribosomal protein subunit l44 (predicted)
TTATAGGACCGCGCCTGGCT	AACGATGTGGCCCGGGCATT	snt2	SPAC3H1.12c	0.012	1.065	Lid2 complex subunit Snt2
	CGCCGTCGCCATCTCTCCAT	SPBC1348.01	SPBC1348.01	-1.76	0.942	S. pombe specific DUF999 protein family 5
	AAGGATAAACGCGTCGGGGG	sdh4	SPBP23A10.16	-2.13	0.935	TIM22 inner membrane protein import complex anchor subunit Tim18
CCTGGCTGCTGTGTCGGAAA	TCTCCATACGGGGGTCGTGC	SPAC3C7.04	SPAC3C7.04	-0.351	0.928	transcription factor (predicted)
	ACAGCTTTCTCGCCAGCCAC	SPBC24C6.04	SPBC24C6.04	0.482	0.927	delta-1-pyrroline-5-carboxylate dehydrogenase (predicted)
TCGGTCTCGCCCATTCTGCA	TGCTGAGTGAGTGGCGTGGG	csi1	SPBC2G2.14	0.26	0.913	chromosome segregation impaired protein 1
TAAAAGACCCACCCCCGCGA	CGAGCGGGGGAACCAAAGAC	SPAC1B3.06c	SPAC1B3.06c	-4.708	0.885	UbiE family methyltransferase (predicted)
ACCCGCACTCCCGTTCCCAG	TGTGGCTGTTCGGCGCTTGT	SPBC27B12.14	SPBC27B12.14	-1.937	0.868	mitochondrial membrane protein complex assembly protein (predicted)
CCATGCCTACCGTTCTCGCT		SPCC13B11.03c	SPCC13B11.03c	-1.697	0.86	hydroxyacylglutathione hydrolase (predicted)
TATGGTCGGTGGAGGGGTGC	CAGCCGTTCTTTCCGCCACA	ntp1	SPBC660.07	-0.272	0.856	alpha,alpha-trehalase Ntp1
CCACACCGGTCCCATTTACC	GGAGGTGGGGCGGACACGTA	sco1	SPBC119.06	0.47	0.836	copper chaperone Sco1 (predicted)
TGATCGCCTTTCCTTCGCCA	CGTAAGGGCCCAATCCGGTC	ima1	SPCC737.03c	-2.978	0.823	integral inner nuclear membrane protein Ima1
CAGGTTCGCCCGTTGGAGAT		ypt71	SPAPB1A10.10c	-0.208	0.821	GTPase Ypt71
ACACCGCACAGGACCGACAA	GCCCACAAAAGCTCCCGTCC	SPBC4F6.11c	SPBC4F6.11c	-2.724	0.817	asparagine synthase (predicted)
CCCCTGGTCCTTGTTTGCGG	GGTTCATCCCCCTCACGCAT	rad8	SPAC13G6.01c	2.871	0.813	ubiquitin-protein ligase E3 Rad8
CCGGATTCAAGGCGCCAGGT		pfl9	SPAC186.01		0.809	cell surface glycoprotein (predicted), DIPSY family
	GAAACCCTCCGGCCATTGAA	sst6	SPAC11H11.01	-1.066	0.794	ESCRT I complex subunit Vps23
GGCCGATGTTGGAGGTGCTT	TTTGCCCGTTGTTTGCGCTG	pdc1	SPAC20G4.08	-2.276	0.794	mRNA decapping scaffolding protein
TCCGAATTGCCTACCCCGCT	CTTGCTTTTGTCCGGTCGGC	ado1	SPCC338.14	0.208	0.77	adenosine kinase (predicted)
CCTTTTCGTGCATGCGCCTA	TCCTCACCAAGCTCCGCCAT	SPCPB16A4.02c	SPCPB16A4.02c	-3.686	0.767	conserved fungal protein
TTACCGGTTGGGGTGCGATC	AGGTCCGTGGAGGCAAAAAC	mde1	SPAC16E8.05c	-0.194	0.763	sequence orphan
AAAGCTGGGGATTGGCGGGT	GAGGTCCCCCCGCAATGTCC	dbl1	SPCC2H8.05c	0.638	0.759	sequence orphan, localizing to double strand breaks Dbl1
TCCGCGCCAGCCTGTCTAGT	GTTGTTTATGGCTACGGCCT	rad17	SPAC14C4.13		0.733	RFC related checkpoint protein Rad17
GGGCGAGCACGAGGAACCAC	CGGCGAACTTGGACAGAAGA	poz1	SPAC19G12.13c	-0.379	0.706	Pot1 associated protein Poz1
GTCAACACCCGAACCGCCCA	TAGTCAAGGCGGGAAAGCGG	hip4	SPBC947.08c	-0.944	0.698	histone promoter control protein Hip4
TTCGATTGGACCCGGATGGT	AAATCCGCCCACAAGCACCC	tra1	SPBP16F5.03c	0.262	0.696	SAGA complex phosphatidylinositol pseudokinase Tra1
CTGCGAGGGTGGGAAGGAGG	GCACGGGCTGAGGATAACGG	SPBC36.11	SPBC36.11		0.688	sequence orphan
CACATCCCCAGCACGCACAC	TTCTTCGCGTCCGTTGCCTC	bqt4	SPBC19C7.10	0.361	0.668	bouquet formation protein Bqt4
GCGCGCGGACATTCTAGGAG	AGCCACGCCCTCCGAAAAGA	trm10	SPAC6B12.09	-0.464	0.666	tRNA m(1)G methyltransferase Trm10
GTTCGCGTCTGCCCACCCTT	AAACGTCAAGCAAGGCCGGT	SPAC10F6.08c	SPAC10F6.08c	0.262	0.643	HMG box protein
TGGGGCTTCGCTGTGTGGAG	CAAACCTGCCCCGAATGAAT	pol4	SPAC2F7.06c	0.063	0.636	DNA polymerase X family
GATTTGCGATGGCCGTGGCT	AACATGGCTCCTTCGTCCGC	SPAC13A11.06	SPAC13A11.06	-0.249	0.636	pyruvate decarboxylase (predicted)
	GGGGCGAGGGCACGGATTAG	wtf25	SPCC1919.06c	-2.002	0.634	wtf element
GCCCCCGCACACACCTCTTG	CGACCTTCCCTTCCTGCCCG	SPBC17A3.03c	SPBC17A3.03c	-4.166	0.625	phosphoprotein phosphatase (predicted)
CGCAGGTCGCCTAAGAGACA	TCCTGCCACATGACAGTCGC	SPAC1751.04	SPAC1751.04	-0.19	0.616	pre-ribosomal protein Loc1 (predicted)
TCATCATAGGCGCGCTCGGG	CGAGACAGACGCGGCCAAGT	alp31	SPAC8E11.07c	-0.549	0.616	tubulin specific chaperone cofactor A, Alp31
GTGCCCCTTTGCTGCTTTGG	GCGCCTCACCAACTGCCCAT	rps3002	SPBC19G7.03c	-0.449	0.606	40S ribosomal protein S30 (predicted)
TCGGTGGTTTGAGCTGCGCC	CGTCTTCTGGCCCCTGTCGA;GTCTTCTGGCCCCTGTCGAT	hob3	SPBC725.09c	-0.905	0.605	BAR adaptor protein Hob3
CGCTGTGGCTTCCCTGTTGC		pmp31	SPCC1183.09c	-3.024	0.605	plasma membrane proteolipid Pmp31
AGGGTAACGCGGTATTGCGG	GGCGGCTTCTCCCTTCCGAA	rad9	SPAC664.07c	4.853	0.603	checkpoint clamp complex protein Rad9
GAACAGCATGAGCAGGGGCA	TGCCCCAGTACCCCCGCTTG	spf31	SPBC1734.05c	0.689	0.599	DNAJ protein Spf31 (predicted)
CACCCACTCCGCGTCTCCTC	GAGCGGGCATATGGGGTGAA	SPBC25H2.10c	SPBC25H2.10c	0.98	0.597	tRNA acetyltransferase (predicted)
GCTGATCTGGTGTTCGGGGG	TGGGGCTTTGCACGTTCATC	SPCC663.07c	SPCC663.07c	-3.16	0.589	short chain dehydrogenase pseudogene
AACAAATGCCTCTGCGCGGT	GCGCCACAGTCCTCATCCGA	ulp2	SPAC17A5.07c	-0.361	0.582	SUMO deconjugating cysteine peptidase Ulp2 (predicted)
TAGCGCATCCCGGGTTTTGG		nup37	SPAC4F10.18	-2.107	0.575	WD repeat protein, nucleoporin Nup37
CGCGCGAAAGACCGGACAAA	CAATAAGCGAAGCGGGAGCC	rad1	SPAC1952.07	4.337	0.573	checkpoint clamp complex protein Rad1
GCTCGCTACTCCACACCCGC	ATTCCTACTTGGTGCCGCGG	SPBC16H5.12c	SPBC16H5.12c	0.401	0.572	conserved fungal protein
CCATTACAGTACCCGCCCGC	ATGCGGAACGTGGAACCCTG	rpl1701	SPBC2F12.04	-0.227	0.56	60S ribosomal protein L17
GAGAATAGGTGGCGTGGCGG	TATGGCAGCACGGGGACAGA	SPAC17G8.08c	SPAC17G8.08c	-2.102	0.559	human TMEM165 homolog
	GGGCGCCGTGCAGTCTCTTG	atb2	SPBC800.05c	0.554	0.558	tubulin alpha 2
GGGTGGTCGGATCGGGTAGT		SPBC1711.11	SPBC1711.11	0.051	0.551	autophagy associated protein (predicted)
TCGAATACCCGCACCGCTCT	CAAAGGAACGGCAACGCATG	SPBC15D4.09c	SPBC15D4.09c	-0.215	0.544	cystathionine gamma-synthase Met3 (predicted)
GCTTCGCCAATCTTACCGCC	CTTTTTGCCGATTGCCCCAC	naa38	SPBC947.03c	-1.487	0.544	NatC N-acetyltransferase non catalytic Sm-like domain subunit Naa38 (predicted)
CGGAGCGGCAACGGTAAACG	AGCGAGCACGACCCCAATGT	SPCC70.08c	SPCC70.08c	-2.948	0.544	methyltransferase (predicted)
ATCTTCATTCGGCGCGGCTC	GTTTTGGGTCTGTGCGGGCT	ubc13	SPAC11E3.04c	2.943	0.522	ubiquitin conjugating enzyme Ubc13
GGAGGCGGGTATTCGGAGAA	CTCCCACACCCGCACCGATT	srb11	SPBC12D12.06	0.591	0.519	cyclin CycC, Srb mediator subunit Srb11
CTGCCCCGCCATAGACCTCA	TCGGGGGTGAGGGAGGAGTA	wis4	SPAC9G1.02	-1.55	0.517	MAP kinase kinase kinase Wis4
CGCCCCTCGCCCTAGTGACA	CTCCAACCGCTCCGACACCC	ade2	SPAC144.03	0.159	0.513	adenylosuccinate synthetase Ade2
	CCTCCTCGCTCCTTCCCGTC	SPCC550.07	SPCC550.07	-1.964	0.51	acetamidase (predicted)
GGGGCGAGGGAAAAGGATTT	CCCCCTAACCCCAATGCACC	SPAC26H5.07c	SPAC26H5.07c	-0.21	0.509	seven transmembrane receptor protein (predicted)
TACTGCGGACGCGCCATATC	TCCGGTCCAGGGCTGAGTAT	SPAC1687.23c	SPAC1687.23c	0.126	0.506	sequence orphan
TGCACCGCCCGGATTAAGTG	TGCAGACTCGGGAAAACGGC	fep1	SPAC23E2.01	-0.202	0.498	iron-sensing transcription factor Fep1
AGGCGCGCGATGGCTTCTAG	GGATGTGAAGGGCGGGCGTA	mug99	SPAC1610.04	-0.05	0.494	meiotically upregulated gene Mug99
TCTCCTTGGCACCCCGCATC	GACTTTGGGTGGGCGGATGG	psl1	SPBC20F10.10	-1.011	0.494	cyclin pho85 family Psl1 (predicted)
CTATCGCCCCGCTGGTTCCC	ATCGAACCGCGGAAGCAAGT	SPAC16E8.08	SPAC16E8.08	0.811	0.493	sequence orphan
CAGACCCAAACTGCGCAGAA	ACGGGGCTGGGGTTATGCTG	tfs1	SPAC20H4.03c	0.735	0.493	transcription elongation factor TFIIS
TCCCTGGTCCTGTGTTCCCC	GCTCATTTCCGGGCCCTTGT	mde2	SPBC31F10.08	-0.168	0.493	Mde2 protein
AGGCTCTGAATCGCCGGGAC	GGGTACCTCCCACAGCTGCC	alg10	SPAC56F8.06c	0.118	0.492	dolichyl-phosphate-glucose-glycolipid alpha-glucosyltransferase Alg10 (predicted)
GTTCATTCCGGCCGTGGGTA	AACCCCCTGGCCAATACCCC	nod1	SPAC12B10.10	-1.442	0.486	sequence orphan
GGGCAACCGGAACGAAACTC	TGCTTTGCGCCACTCACCGA	pac2	SPAC31G5.11	-1.432	0.478	cAMP-independent regulatory protein Pac2
CATGGCGAAAATAAGCGGGT	AAAGCGCTCCGTCCCCCAAC	nem1	SPBC3B8.10c	-0.101	0.477	Nem1-Spo7 phosphatase complex catalytic subunit Nem1 (predicted)
AGCCTCACTTCATTCGCCGT		SPAC227.15	SPAC227.15	-0.531	0.474	protein phosphatase regulatory subunit Reg1 (predicted)
CCATTGGGGGGTCGTCGTCC	TGCATAGAAGCTGCCGCGAC	crp79	SPAC1610.03c	-0.61	0.47	poly(A) binding protein Crp79
AAACCAGTTCAGGCCGCCCT	AACGTGCACACCGCTTAGCC	SPAC16E8.18	SPAC16E8.18	0.567	0.469	sequence orphan
GTAAGGAGGCGGCGGAGACC	TGCGCGTCATTTCGTCTCGG	SPBC14C8.15	SPBC14C8.15	0.026	0.466	triglyceride lipase-cholesterol esterase (predicted)
CACCCCTCCGCTCGACATTT	GTTTCCATTCGTCCCGGCTG	rps3001	SPAC19B12.04	-0.366	0.463	40S ribosomal protein S30 (predicted)
CTTGCCCTGCCTGATCAACG	AGATCGCCCTGAGACAAGCC	SPAC1F8.08	SPAC1F8.08	-2.066	0.461	sequence orphan
GTCGCCCTTGCTGTTGCATC	TGACTCACCCCACACGGCAA	ppk27	SPBC337.04	-2.128	0.461	serine/threonine protein kinase Ppk27 (predicted)
CAAAGGGGATGGGGGTGCTG	CCACACCATAGCGCCATCCA	scs7	SPAC19G12.08	-0.029	0.46	sphingosine hydroxylase Scs7
GGGAAATGTGTGGCCGGTTG	TACGATACCTCCGCGGGCAA	ell1	SPBP23A10.14c	-0.443	0.456	RNA polymerase II transcription elongation factor SpELL
TCCGAAGCACCACGCAATCC	TCTACGGGGCAGGGGTGTGT	hus1	SPAC20G4.04c	4.551	0.454	checkpoint clamp complex protein Hus1
TCGCGGGGGTTCTTAGGGAC	CATCCCCCGTTGCCCTATCG	SPCC18.17c	SPCC18.17c	0.067	0.45	26S proteasome non-ATPase regulatory subunit (predicted)
GGAAGAGGCGGATGGGGTCA	GTGAACCGAGGGGACTGGGG	SPBC409.08	SPBC409.08	-0.84	0.447	spermine family transporter (predicted)
GGCAGGGTTTGGGGGTGGAT	GCCCATTGAACCGAACCGAA	tms1	SPBC1773.05c	-0.315	0.439	hexitol dehydrogenase (predicted)
ATGGCGTGACAATGAGGGGC	CCCGTCTCCACTCCCACCGT	SPAC637.03	SPAC637.03	0.013	0.438	conserved fungal protein
TTGGATGGGTTCAAGGGGGA	GGTTCGCAGACAGGGGGGTC	myp2	SPAC4A8.05c	-0.074	0.435	myosin II heavy chain Myo3
GTGTTCGGCGGGAGGATGAT	AGCACGCACTGAATTGGCCC	SPAC11D3.11c	SPAC11D3.11c	-0.418	0.434	zinc finger protein, truncated
TGCCAGGTCGCTAGCTAGGA	AAGCGACGATCTGTCGGTTC	SPAP27G11.16	SPAP27G11.16	-0.416	0.432	sequence orphan
GTTAGCGTCTGCACAGGGCG	TCTTGACCCCTGCTCGCATG	rad26	SPAC9E9.08	3.968	0.426	ATRIP, ATR checkpoint kinase regulatory subunit Rad26
AGCTGTCCCTGTGGCTCCGG	GCCCTCCCACCGACTGCATG	SPBC15C4.05	SPBC15C4.05	-0.648	0.423	ATP-dependent RNA/DNA helicase (predicted)
GGAGTTGCAGCGGGGGATCT	CCACACCCGCGTATTCCCGA	sde2	SPAC31G5.18c	0.233	0.422	silencing defective protein Sde2
ATTTCGCTGGGGTGGGGTTC		cda1	SPAC19G12.03	-0.748	0.42	chitin deacetylase Cda1
GCCTTAATCGTTGCCCCTGG	CATAGGAAGCGCACGGAACG	ure2	SPAC1952.11c	-1.303	0.417	urease Ure2
CCGATGCTCCCGCTTTGCTA	CTTCATGTTTCCGGCGCTGC	bag102	SPBC530.03c	-1.915	0.416	BAG family molecular chaperone regulator Bag102 (predicted)
GCTTTCACCCCGCGTTCAAC	CTAGACGCACCCTCAAGCCG	mpg2	SPBC13G1.02	-0.461	0.408	mannose-1-phosphate guanyltransferase (predicted)
TTGCAACGCGAGGACACGAA	GTCTGCCGGCCTTACGCTTC	SPAC11D3.16c	SPAC11D3.16c	-1.474	0.408	sequence orphan
CCTTCCCGGTTGCGCAGTTA	CAGGCGACGACGAGAACAGC	SPAC20H4.06c	SPAC20H4.06c	-0.084	0.404	RNA-binding protein
GCCCCCTCTCGATAGCCGTT	TGGCGATCTTCCACTGGCGG	rds1	SPAC343.12	-0.358	0.401	conserved fungal protein
TTGTAGCAGCGCGATCCTGG		SPAC56F8.12	SPAC56F8.12		0.399	conserved fungal protein
TCCAAAGCCGCCGTGAATGC	CCGCGCGCAACCAAAATCAG	SPAC1071.11	SPAC1071.11	0.077	0.397	NADH-dependent flavin oxidoreductase (predicted)
CAAAGCCCGGACCCCATGAT	GACGTTTGCGCGGATTACAT	prm1	SPAP7G5.03	0.575	0.394	conjugation protein Prm1 (predicted)
TTTTCTACCGGCCCCCAACG	TTATCTACGGCTGGGCGGGG	SPBC21C3.17c	SPBC21C3.17c	-1.247	0.391	conserved fungal protein
GCCTGCCAAACTCCATCGCC	TCCGCAGTCAGCCGCAATAG	kap113	SPCC1322.06	0.143	0.39	karyopherin Kap113
CGACCCCCTACCGATTTTTA	ACGATTCCTCAACCCCGCGG	SPBC12C2.09c	SPBC12C2.09c	-0.464	0.387	Haemolysin-III family protein (predicted)
CGAGCGCTAAGGGACGAACG	AGTGTGTTGCTGAGGCCGGG	apc14	SPAC27D7.05c	-0.092	0.386	anaphase-promoting complex subunit Apc14
TCTTTCGCGGGCTAGCTGCT	AGTCGCCAATTAAGCCCTTT	SPAC6B12.04c	SPAC6B12.04c	-1.025	0.384	aminotransferase class I and II (predicted)
GCGGCCCTCCTTTGTTGCTT	CCCTCTTCACCGCCCTGCAC	rhp42	SPCC4G3.10c	0.039	0.383	DNA repair protein Rhp42
TCCAACTGACCTTCCCCCCT	GTCCCTCCCAACCCGCTTTC	vps25	SPBC4B4.06	0.25	0.378	ESCRT II complex subunit Vps25
GAATCGTAGGAGGGCGGCAC	GCCTGCTCTTTCCCCTTCCG	SPAC3F10.09	SPAC3F10.09	-0.081	0.378	1-(5-phosphoribosyl)-5-[(5-phosphoribosylamino) methylideneamino]imidazole-4-carboxamide isomerase (predicted)
TCATCGACGCCTACTACCCG		SPCPJ732.02c	SPCPJ732.02c	-0.585	0.378	xylulose kinase (predicted)
TGGCAAGGTGGGACGAACGG	CGTCAGCCCCTTCGGTTGTT	uvi31	SPBC16E9.06c	-0.274	0.377	BolA domain UV induced protein Uvi31
CGTGACGTGGCCAGCTTGCT	CGACTTGTAGCCCGCATGGG	hip1	SPBC31F10.13c	-0.054	0.376	hira protein, histone chaperone Hip1
TTACCCCTGTCCCTCCCGCA	CCCGTCCCCGCACACTCCTA	SPBPB10D8.05c	SPBPB10D8.05c	-1.286	0.374	membrane transporter (predicted)
GTTTCTATGATGGCGGCGGG	ACAGAAAAGCCTCCCCCGCA	lys12	SPAC31G5.04	0.576	0.373	homoisocitrate dehydrogenase Lys12
ACGGGTCGCCGCTCTTGTAG	TGCGCGGAAGAGCGATTTGA	prz1	SPAC4G8.13c	0.617	0.372	calcineurin responsive transcription factor Prz1
ACGAACGCTCCCGAAAGTGC	GGTTCTCCCCAGGTTCACGC	swi5	SPBC409.03	-1.122	0.372	Swi5 protein
GGGCCGCGAACATCCATTAA	CCCAGCGAGAACAGGCAAGC	hhf2	SPBC8D2.03c	-0.192	0.37	histone H4 h4.2
GCACGCCCAAGCAATGATCC	TCCGACGACATCCACAGACC	SPCC1494.08c	SPCC1494.08c	-0.347	0.37	conserved fungal protein
GCCCAGCCCCGTCCTACAAC	TCCCCCGCCCAACCAAGTAT	pmk1	SPBC119.08	0.173	0.369	MAP kinase Pmk1
TATATGCAACCGCGCCCCCT	GCCCTCGCCGCTATAACGTC	gst3	SPAC688.04c	-0.169	0.368	glutathione S-transferase Gst3
AACAGGGAGTGGGGAACCGG		tcg1	SPBC660.11	-0.486	0.368	AP endonuclease Apn1
TGAGGGAACCGAAAGCAGCA	GATGCTGGGTGGGGTGCCTT	SPBC1198.07c	SPBC1198.07c	-0.895	0.368	mannan endo-1,6-alpha-mannosidase (predicted)
GCCCGGTCGCACTAAGGTGA	ATACGCGAAGCCCAACAGGC	clr1	SPBC2D10.17	1.609	0.367	cryptic loci regulator Clr1
CCCGCTCGTTCCGTCCAGTA		SPAC23C4.05c	SPAC23C4.05c	-2.27	0.367	LEA domain protein
TCCCGCGTGTGGTGTTGTCT	AAAGCCACGCGGCACACGTA	rct1	SPBC17G9.05	-0.317	0.364	RRM-containing cyclophilin regulating transcription Rct1
GGAAGGCGCCGGGACTAATG	GCAACTGTCCCCAACCCGAA	SPAC6F6.04c	SPAC6F6.04c	-0.573	0.364	membrane transporter (predicted)
TTTCATACGCTGGCCGCAAC		SPAC1B3.08	SPAC1B3.08	-0.283	0.363	COP9 signalosome complex subunit 12 (predicted)
TTTCGAGGTATCCGCGCGTG	TAGCGTCCTGGAAGGGGGTG	rpl1801	SPBC11C11.07	-0.582	0.363	60S ribosomal protein L18
CCTTGACCCTCGCGCCTTTT	TACCCCCGCCGAGACCAATA	mug94	SPAC10F6.07c	-0.751	0.361	sequence orphan
GGAGATACGTGGCTTGGCGG	ATGAATGGGGCCTGCGCTAG	SPBC1348.02	SPBC1348.02	0.285	0.36	S. pombe specific 5Tm protein family
GGCCGGCGCTAAACAATTTT;GGCCGGCGCGTAACACAATT	ACGTGCAGTGGTTGGTTCGG	ubc1	SPBC2D10.20	-0.497	0.36	ubiquitin conjugating enzyme Ubc1 (predicted)
TATAATCGATGCCCGCCCCC	TATCACCGACAGCCCCGCAA	upf3	SPAC13G7.03	-0.952	0.36	up-frameshift suppressor 3 family protein (predicted)
GTGGGATTGGCTTGCTGGGA	TTGGTGGTGGTGGCGAAGGA	mde5	SPAC25H1.09	-0.714	0.359	alpha-amylase homolog Mde5
AGGGCTCACTGATCAGAGCG	GGGTTTACGCCGGATCAGGT	rec25	SPAC17A5.18c	-0.413	0.356	meiotic recombination protein Rec25
TTCCGTCGCATGGGTATCCT	CACGGCGAGGGCATTTGAGT	cwf21	SPAC4A8.09c	-4.115	0.353	complexed with Cdc5 protein Cwf21
CGGGCGTCCACTAACCAAGC	CAGGTTTTGGGTGTCCGGGT	SPAC1002.01	SPAC1002.01	-0.178	0.351	conserved fungal protein
TGCCGCCGCTTTGTGATAGT	AGAGTGTTGGGGTGCTGCGG	csn71	SPAC1952.12c	-0.464	0.348	COP9/signalosome complex subunit 7a (predicted)
AACCGAACGATCAGCCCAGG	GGAGCGAAAGGCGAGCACAG	edc3	SPBC18E5.11c	-0.856	0.348	enhancer of mRNA decapping Edc3
CGGGTAGTCGGCTTTGCTGC	GGCGAAAGATACCGAGGCGA	SPBC1683.02	SPBC1683.02	-1.981	0.348	adenine/adenosine deaminase family (predicted)
CGCCTTTCCGCCTTTGCTCT	TGGGCGAGTGTTGGCGTTTT	prt1	SPBC530.05	-0.475	0.347	transcription factor (predicted)
GCGCGCCGTACCTGAAGAGA		pcs2	SPAC3H1.10	-0.178	0.345	phytochelatin synthetase
CCCCTGCCAACGACTGAACA	GCATTCTCACCCACCACGGA	SPCC1919.12c	SPCC1919.12c	-1.73	0.343	aminopeptidase (predicted)
ACTTGACCATGACGCAGCGT	GCCTGGGTGCCATGTGAATC	SPBPB7E8.02	SPBPB7E8.02	-0.67	0.342	PSP1 family protein
GCAGGGGTAACGGGCATCAT	TGGCGAAGGGGAATGTGTGA	SPCC16C4.04	SPCC16C4.04	-1.495	0.342	sequence orphan
CCGCCGTATTTGGTTCCCCG	GACTTGCCCCGCCCTCATTA	SPBC2G5.01	SPBC2G5.01	-0.028	0.341	ER protein involved in ER-nucleus signaling (predicted)
GGGTTTATTGGGGTCGCGCG	TGACGCACCCCTTCCAAACG	caf16	SPAC20G4.01	-1.03	0.341	CCR4-Not complex subunit Caf16 (predicted)
AGCGATTACAGGGCGGGGTG	GCTTGCTGGGCGGTTTCTGT	ufd2	SPAC20H4.10	-0.935	0.34	ubiquitin-protein ligase E4 (predicted)
	GATGCAAAAGCCCCACGAGG	SPBC16A3.12c	SPBC16A3.12c		0.339	triglyceride lipase-cholesterol esterase (predicted)
TAGGAAAGGAGCGCGGGGTG	CTGGGGGGGATTCATGAGGC	SPAC1687.09	SPAC1687.09	-0.162	0.338	ENTH/VHS domain protein (predicted)
TCAACCGGCATCCACCTCGC	TAACGCGATCGAGGCCAATG	gsk3	SPAC1687.15	0.719	0.335	serine/threonine protein kinase Gsk3
CACACCCTACGCACACGCCG	TTGAAACTCCACTATCGCCG	SPAC589.03c	SPAC589.03c	-0.129	0.335	sequence orphan
AACTGCTGGCTCTGGTGCCC	ACCGACGCCACTCACCAAGC	ppk9	SPAC23H4.02	-0.17	0.335	serine/threonine protein kinase Ppk9 (predicted)
GCTGGTTTCGCATCTCCGTG	TCTGAATGAGCGCAGGGCAC	gyp3	SPCC4G3.09c	-0.392	0.335	GTPase activating protein Gyp3 (predicted)
AAAGCGCCCTCCTGCAAAAA	TCCCCCACGCCTAAGACCCG	blt1	SPBC1A4.05	-0.715	0.335	Blt1
AGGCAAGCAAGCACGAACGG	TCCGACACCAAACCGAAGGC	rnc1	SPCC757.09c	-0.122	0.334	RNA-binding protein that suppresses calcineurin deletion Rnc1
CCCAGCCTTCCGCTCCTTGC	CTCCGCCAGAAACCCCTCCC	ubc16	SPBC1198.09	-1.083	0.334	ubiquitin conjugating enzyme Ubc16 (predicted)
CCGGGGGGTTCAATCATCAA	GGTACAACATCGGGGGCGTC	SPCC1442.04c	SPCC1442.04c	0.095	0.332	meiotic recombination protein (predicted)
GGGCACAAAGCATGAACGGC	TACGGGCGGGGTCGAGAGAT	ctl1	SPCC1682.11c	-0.209	0.332	choline transmembrane transporter family protein Ctl1
ACGGTGGGGGCGACAGAGAA	CGGCCGGAGGATGACGTACA	ppm1	SPBP8B7.08c	-0.471	0.332	leucine carboxyl methyltransferase Ppm1 (predicted)
CGTATTCCCCAGCGCCCAGT	ATTATGCGACCCGAGACCCG	pof7	SPCC1827.08c	-0.515	0.332	F-box protein Pof7
AGCAGTTAGGCCGCGGTCAG	TCGCTCCCACTGCCAATCTG	SPBC2A9.11c	SPBC2A9.11c	-0.116	0.331	meiRNA sme2
AGCGGACCTAGGGTGGAGCC	CGGGGGCCATGATTTTATCG	rpl35b	SPBC1921.01c	-0.445	0.331	60S ribosomal protein L35a (predicted)
CCGGCACCCTTGCATTACCT	AAAAGGCCCGTCCGACACGC	mrs2	SPBC25H2.08c	0.117	0.33	magnesium ion transporter Mrs2 (predicted)
CTTCGGGTTGAGCGTGGTGA	GCACCCAAGGCAATACCGCT	SPACUNK4.17	SPACUNK4.17	-1.342	0.327	NAD binding dehydrogenase family protein
TGCCCCAAGTTAAGCCGCCC	ACCACACCCAGGCCCCGATC	SPBC1604.18c	SPBC1604.18c	-0.086	0.326	ESCRT III complex subunit (predicted)
TACCCTCAAGTCCCAGCCGC	ATGAAGGTTAGCGCGTGCCC	rqc1	SPAC1142.01	-1.172	0.325	ribosome quality control complex (RQC) complex subunit Rqc1 (predicted)
TTAAAAATGGGCGCCGGACT	AGACGCTTTGCTGGGGGGAA	hat1	SPAC139.06	-1.319	0.325	histone acetyltransferase Hat1
AGGTTTTTGAGCCCGACGGA	GAGAAAGATGGGCGGGCGGA	rps2502	SPAC694.05c	-0.661	0.322	40S ribosomal protein S25 (predicted)
TGTGTTCGCGGCCAGGTATG	GTGAGGGAGCGATGGGCAAC	SPAC15A10.07	SPAC15A10.07	-1.239	0.319	sequence orphan
GCAACCCCTAGCGCCGATCC	TCAAACCGATGCGAGAGGGG	SPCC663.10	SPCC663.10	-0.641	0.317	tRNA (uracil) methyltransferase (predicted)
AGAGAAGGCCCCAGCAACCC	CCAGCCTGCCTTCCCGATTA	SPBC3F6.01c	SPBC3F6.01c	-0.836	0.317	serine/threonine protein phosphatase (predicted)
CCGCGCACCACAATAACGGT	GCGGCCGTTTAAGGGGTGGT	rud3	SPBC119.12	-0.164	0.316	Golgi matrix protein Rud3 (predicted)
GCTTTGCGTCCTACCTCCTG	GGGAAGATGTCGGGTTGGGC	hsp3102	SPAC5H10.02c	-0.309	0.316	ThiJ domain protein
AGCGGAAGTGGGCGAAGTGA		shm2	SPAC18G6.04c	-0.126	0.314	serine hydroxymethyltransferase Shm2 (predicted)
CCTCAGCCCGTTCCCTCGTG	AAGGGCAGACGCGAGGCAAG	exg2	SPAC12B10.11	-0.674	0.314	glucan glucosidase Exg2, unknown specificity
TTAGACTAGCGCACGCCGTG	AGTACGCGACGTGTGTCTGT	SPAC343.20	SPAC343.20	-1.072	0.314	dubious
CTGGGAATTGGCGCCGATAA	CTCATGCAAGTGGCGGCTCG	pli1	SPAC1687.05		0.313	SUMO E3 ligase Pli1
AACACCTTTCGTCCCGGCCC	CCGCCACCCCAATAGCTGTT	amt1	SPCPB1C11.01	-0.216	0.311	ammonium transporter Amt1
CAGAAGGGTGGGGACGCGTG	AACCCTGCTCCCTGAACCGA	SPAC19D5.02c	SPAC19D5.02c	-0.604	0.311	peroxisomal membrane protein Pex22 (predicted)
TCTTGAAACCGGAGCCCCAC	ACGTTCCCCGCTGTTCCCCC	SPAC9E9.04	SPAC9E9.04	-0.263	0.31	bcap family homolog (predicted)
ACGGAACACAGCCGCCAAAT	CGGTGGGGGGCAGTTCACAT	git5	SPBC32H8.07	-0.41	0.307	heterotrimeric G protein beta subunit Git5
TAAGCCATGGACCCGGATCG	TCCGGGGACGACGAAAGAGC	ptc3	SPAC2G11.07c	-0.546	0.305	protein phosphatase 2c homolog 3
ATTTTGGCCGCGAGTGTCTG	AAAGATGACGAAGCCGGCGA	SPBP22H7.06	SPBP22H7.06	-0.585	0.305	nicotinamide riboside kinase (predicted)
GAAGGGACGGGCAGCGAGAG	TGTTCGCGGTGTCGGGCTAT	SPAC2H10.02c	SPAC2H10.02c	-0.732	0.305	26S proteasome regulatory particle assembly protein (predicted)
ATCGTGGGGGGACAGGGATT	GCCCCCTCAAACCCGTCCAT	yps1	SPCC1795.09	0.474	0.303	aspartic protease, yapsin Yps1
GCTGGTAAGCGGGCCCTGGA	TTTTTGAGGGGGCTGCGCTA	SPBC17A3.06	SPBC17A3.06	-0.278	0.303	phosphoprotein phosphatase (predicted)
CGGGGGGGCTACTTCTTGGA	ATTCCGCACCTTGTCCCCCC	SPCC16A11.03c	SPCC16A11.03c	-0.429	0.3	DUF2009 protein
TCTAAACGCCCGACCGCCAC		SPAC644.08	SPAC644.08	-0.708	0.3	methionine salvage haloacid dehalogenase-like hydrolase (predicted)
	CCACCCCCAGTCGCTCTCTC	atp20	SPAC22F3.07c	-0.548	0.299	F0-ATPase subunit G (predicted)
TCATCCGACGCCGAGGTATG		SPAC630.07c	SPAC630.07c	-0.22	0.298	sequence orphan
ACCGGCAGCGGGGTAGACAC	CGGGTAGCCGCAGGAAGGAT	pby1	SPAC12B10.04	-1.134	0.298	tubulin-tyrosine ligase Pby1 (predicted)
GGGGCTCCACCTCGAACAGA	TCACCACGAGCGGCAACGAA	yta4	SPCC24B10.10c	-0.814	0.297	mitochondrial outer membrane ATPase Msp1/Yta4 (predicted)
CGGCTTATTCCACGCAGGCT	GCAACCAGCGCCTCCAGATC	SPBC18E5.08	SPBC18E5.08	0.212	0.296	N-acetyltransferase (predicted)
TAACAGGGTCCCAGGGTGGT	GATTGGTGCGTCGGGGTGAA	SPBC14C8.04	SPBC14C8.04	-0.064	0.296	acetolactate synthase regulatory unit (predicted)
GAGCTATGCCCGTGTCGCCT	TCTTTTCCCGCCATGGACCG	mtg1	SPBC25B2.04c	-0.288	0.296	mitochondrial GTPase involved in translation Mtg1 (predicted)
CCGATATCCCGCACACCGTC	GGCTTCCTCCGCGTTGGTTT	SPBC1685.04	SPBC1685.04	-0.668	0.296	sequence orphan
ATTTTGGAGTTGCCCGCCGT	GACAAACCGCGGAGGAGACC	meu6	SPBC428.07	-0.44	0.294	meiotic chromosome segregation protein Meu6
AATTCGCGTTCGGGCCTTTC	CATTTGATTGCCGCAGGGGG	mug81	SPBC13G1.10c	-0.434	0.293	ATP-dependent RNA helicase Slh1 (predicted)
TCCTGCGGGTTCTTGATCGG	GGGCGCGGGTAGGTAAACAC	ssa1	SPAC13G7.02c	0.792	0.292	heat shock protein Ssa1 (predicted)
CGCCGCATAGCAGGCCAGTT	CTCCGCAAACCTCAGCCCGA	SPBC405.02c	SPBC405.02c	-0.519	0.291	sequence orphan
TAATTCATCGCCCCGGTTGC		knd1	SPAC1565.07c	-1.552	0.291	Cullin-associated NEDD8-dissociated protein Knd1 (predicted)
GGTCGCCTGAGGTGGGTCTC		mss51	SPAC25B8.04c	-0.146	0.29	mitochondrial splicing suppressor Mss51 (predicted)
CTCCCCTGCCCCCCTACCGT	GGTAGGGCGGGCGTATTGGC	SPBC1348.13	SPBC1348.13	-0.312	0.289	similar to fragment of cox1 intron protein
CAAGATCGAAAAGGCCCGGA	ATCATGGAAACCGCGCACCT	SPBC1A4.04	SPBC1A4.04	0.449	0.287	sequence orphan
ATGCTGCCGGCTCGTACTGC	TGTGACGTTTTGGCGGACGA	SPBC25H2.16c	SPBC25H2.16c	-0.23	0.285	adaptin (predicted)
AGGCGGGCAGCAGGGGAGTT		cat1	SPAC869.11	0.055	0.283	cationic amino acid transporter Cat1
ACAGTGGCGCGAACAAGGGA		SPAC644.13c	SPAC644.13c	0.098	0.282	Rab GTPase binding (predicted)
GGGATTTGTGCGTGGATTGT	TCCACCCACCTGCCTCCAGA	dsk1	SPBC530.14c	0.434	0.28	SR protein-specific kinase Dsk1
CGTGGGCTTGCATGTGTGGA	ATCTTGCGGCTGGGGTCGTG	SPBC215.11c	SPBC215.11c	-1.172	0.28	aldo/keto reductase, unknown biological role
CTGCCCCTGACCGCTATCGA	CATCTTGGGACGGGTTGGGT	pun1	SPAC15A10.09c	-0.153	0.278	SUR7 family protein Pun1 (predicted)
ACCCCGAACACGTCCCATAT	TCCCTTCCCGCCGTTTGATG	ucp8	SPBC83.01	-0.09	0.277	UBA/EH/EF hand domain protein Ucp8
CGCCGTGGAATTGGACATGG	CCTGCAAGGGGGCTGAATCA	SPAC14C4.11	SPAC14C4.11	-0.848	0.276	polyphosphate synthetase (predicted)
AGAGGGTGGCGGCGGAGAGA	GAGCAGCAAACGCCACCTCA	get3	SPAC1142.06	-0.357	0.274	GET complex ATPase subunit Get3 (predicted)
ATGAATTCGAGCGGAGGGGG	AAACATGGACGCAAGCACGG	rpl2301	SPAC3G9.03	0.172	0.273	60S ribosomal protein L23
TTCCAAGGTAGGGGGGGCTG	GTTAAGCCCAGCGACCGACC	apm3	SPBC651.11c	-0.035	0.273	AP-3 adaptor complex subunit Apm3 (predicted)
GGGGATTGGGATGGGAGCGA	GAGTACCCCCCCCGAATGGC	thp1	SPCC965.05c	-0.039	0.273	uracil DNA N-glycosylase Thp1
AGCTGCCAAACCCCGCCCCA	GCATCCCCAGCATACACGGC	tps2	SPAC3G6.09c	-0.334	0.273	trehalose-phosphate synthase Tps2 (predicted)
CATCCTTGTCCGCTTCCCGT	CCCCACGCGAGAACAGGACA	nsk1	SPAC3G9.01	0.327	0.272	Clp1-interacting protein Nsk1
GTTAGCCTGGAGCGGGCGAT	CTGCCCAGCACGCGCACTTA	SPCC613.01	SPCC613.01	0.031	0.271	membrane transporter (predicted)
TGGCTGAGTGACGCGGATGA	GTCCTTGTCCCTTCCCCGCT	eft202	SPCP31B10.07	-0.32	0.27	translation elongation factor 2 (EF-2) Eft2,B
ATCAGAAGGCGGGCGTGGTT	AGCCTGCCCCCAAGAAGGTT	tht1	SPAC13C5.03	-0.869	0.27	nuclear membrane protein involved in karyogamy Tht1
TTCCCTCGGTACCCTCACTT	AGGCGGGGTTTGAGTGGGAA	dbl8	SPBC29A10.10c	0.227	0.268	tRNA-splicing endonuclease positive effector Dbl8
GCCCCAGTCCATCCGGTTGA	TGGAGAATTCGATGGGCCGC	mug178	SPBC2G2.07c	-0.255	0.267	mitochondrial ribosomal protein subunit L51-b (predicted)
CGTAATGCTCCGGGCCCAGT	CGGCGGCAGTGCTTTGGAGT	cdk11	SPBC18H10.15	-0.632	0.267	serine/threonine protein kinase cdk11
ACATACGCCAATCCACGGGG	CCACCACAAATCGCAGCTCC	SPAC29E6.07	SPAC29E6.07	-1.018	0.266	sequence orphan
ACGTTCGTGCGGGGCTAGGA	TAGCGATGGTTCGGGCCAAA	rad13	SPBC3E7.08c	2.347	0.263	DNA repair nuclease Rad13
GGACCGCCCATCAGCCTTCA	CCCCCGGACAACAAGAACCC	SPBC18E5.10	SPBC18E5.10	0.227	0.261	iron sulfur cluster assembly protein (predicted)
CATCACGCGGTTTTGGCCTA	AAAATGCTGCGGCCTGACGT	toe1	SPAC1399.05c	-0.474	0.26	transcription factor, zf-fungal binuclear cluster type
ACGCGCCTCGACCATCCTAA	CATTCCCCAGCACCCTCGTT	tel1	SPCC23B6.03c	-0.046	0.259	ATM checkpoint kinase
TCCGGCGCCCTTATTGAGAG	GGTTCCTAGGCGATCGGTGC	rpl1502	SPAC1783.08c	-0.263	0.258	60S ribosomal protein L15b (predicted)
TCTTTTTGACGATCGCCGGC	CGGTAAAGGGGTGCTGTGGC	SPBC21H7.06c	SPBC21H7.06c	-0.046	0.257	inositol metabolism protein Opi10 (predicted)
CACGAAGCCACCCCATACCG	GCACCCCGAGCAACAGGATT	rdl1	SPAC17H9.03c	-0.6	0.254	RAD51D-like protein 1
	CGAGCCTGCACCCACGTTTG	SPCC1827.02c	SPCC1827.02c	-4.943	0.254	cholinephosphate cytidylyltransferase (predicted)
AGGACACAACCAGGGCGAGG	GCACCCGACGCCCATAACTC	ins1	SPACUNK4.12c	-1.064	0.253	insulinase pombe homologue 1
ATCGAGGCGGAGGAGGGTGA		SPAC1071.05	SPAC1071.05	-0.1	0.252	S-adenosylmethionine-dependent methyltransferase (predicted)
GAATCGCCCGCCTGCTACTG	GACCTGCGCGCCCACTGATT	SPCC1450.12	SPCC1450.12	0.073	0.251	PXA domain protein
CGCCACTGTTCTCCTCGCAC		SPCC320.03	SPCC320.03	0	0.251	transcription factor (predicted)
ACCTGGGCGCGATTGCAAAG	CCCCACATCGGTTTTCAGGC	SPAC23H3.04	SPAC23H3.04	-0.725	0.25	conserved fungal protein
CCGGTTTTGTTGCGATCCCA	ATAATTGAAGCGCCGCCCGT	SPCC970.02	SPCC970.02	0.607	0.248	mannan endo-1,6-alpha-mannosidase (predicted)
GAGTCTCTTTCCGCGGCCCC	ACATGCGCTTTCTTCCCGGG	rpl2502	SPBC4F6.04	-0.79	0.248	60S ribosomal protein L25 (predicted)
CCTGGAAACGACGCTGGACC	TCGCCGGCGCCATCTAACAG	msh6	SPCC285.16c	0.618	0.246	MutS protein homolog
GATGGCTGTTGTTGCTGCGG	TCGCCCGCTATGGATCCTCT	spe2	SPBP4H10.05c	0.203	0.246	S-adenosylmethionine decarboxylase proenzyme Spe2
CCGCAGTGCACCCTTCCCAT	TGCTAGTTCCGTCGAGGCCC	rps1602	SPAC664.04c	0.256	0.245	40S ribosomal protein S16 (predicted)
TTTTCTTGCTCAGGGCCGCT	GCACGCACTCACCTCCGAAA	SPAP27G11.02	SPAP27G11.02	0.03	0.244	TPR repeat protein, involved in mitochondrial protein turnover (predicted)
GCAAGCATCACAAGCACCGC	ACCAAGGAACATCGGCGCAT	SPBC32F12.07c	SPBC32F12.07c	-0.561	0.244	ubiquitin-protein ligase E3, MARCH family (predicted)
TAGCTTGGTGGAGGAGCCGT	CTTACGGTGGGGGTGTCGGA	cyp4	SPBP8B7.25	-0.803	0.244	cyclophilin family peptidyl-prolyl cis-trans isomerase Cyp4 (predicted)
CCCCAAGATGCACTCCCGAA		SPAC3A11.07	SPAC3A11.07	-0.021	0.243	NADH dehydrogenase (predicted)
CCGAAGCGGGACGAACCAAG	TTGGGCGGGAAACTGGGATG	SPCC794.03	SPCC794.03	-0.265	0.243	amino acid permease (predicted)
ACGAACCGCCTGGAACCGAA	TGTGGCTGGCGTTCTCGTGT	meu32	SPAP27G11.08c	-0.437	0.241	sequence orphan Meu32
TGTTGGAAGGGCGCAGATGG		SPAC27E2.02	SPAC27E2.02	-0.037	0.239	IMPACT homolog, translational regulator (predicted)
GCAAATAGCAAAGCGCACCC	CCCGGGAGTAGCTTGGAGGC	SPAC9.02c	SPAC9.02c	-0.197	0.239	polyamine N-acetyltransferase (predicted)
CGCCCACAAATACCCCTCGG	GCCGGGACACGACCTCAAAA	srs2	SPAC4H3.05	0.754	0.238	ATP-dependent DNA helicase, UvrD subfamily
ACGCGGGGAAAAGCCATACC	GGAGCGCGGAAGACATGGAA	SPAC23C11.07	SPAC23C11.07	0.594	0.238	sequence orphan
GCCAAGCGAAAAATGCCCAC	GACAGGGTCTCGGGCAAGCA	mde10	SPAC17A5.04c	0.034	0.237	spore wall assembly ADAM family peptidase Mde10
TCCTTGCGGTTTCGTGCCTG	TGACGATCCGGCCTTTTCCT	mug62	SPAC22F3.04	-0.498	0.237	AMP binding enzyme (predicted)
TTCATATCGGATCGCCAGCG	GCGCGCACCAAACTCCAATT	tif213	SPBC17G9.09	0.449	0.236	translation initiation factor eIF2 gamma subunit (predicted)
GGGTCGGGCGTAGCAGCTTT	CCTTTCATCTGGGCGCTGGT	SPAC25G10.01	SPAC25G10.01	0.021	0.236	RNA-binding protein
GTGGGCACGCAATTAGCACG	TTGATGCGCGGACTGAGACG	shd1	SPAC16E8.01	0.326	0.234	cytoskeletal protein binding protein Sla1 family, Shd1 (predicted)
CAGGGGAGACGAACAACGGG	CACCGCCCATCGCCTAAACA	pap1	SPAC1783.07c	0.097	0.234	transcription factor Pap1/Caf3
AGAAACGGACACGAGCCCCA	TTGCGTAGCGTTGGGTGTGG	SPAC7D4.05	SPAC7D4.05	-0.164	0.234	hydrolase (predicted)
CGAGCCGGTCACAAGAAGCC	CGGGCAACGGATTTTCCAGC	SPAC19B12.07c	SPAC19B12.07c	-0.436	0.234	human ZNF277 ortholog
TTGATGCCGGTCCTCGCTAA	GTCTTCGCTGGTCACCGTGT	SPAC959.05c	SPAC959.05c	0.024	0.233	protein disulfide isomerase (predicted)
GCCGCCAACAAAGCCTAGCC	CGGCATAAGGGACGGGAGCA	SPBC23G7.06c	SPBC23G7.06c	-0.412	0.232	conserved eukaryotic protein
CGGACAAAAGCGCCTCATGG	TTGGCAGGATGTGGGAGCGG	SPCC417.04	SPCC417.04	-0.639	0.231	dubious
CCCGGCGAAGCTCAACGAAT	CTTTGACGACTCCGGCCCTA	oxa101	SPAC9G1.04	-4.917	0.23	mitochondrial inner membrane translocase Oxa101
GGGATGGGGCTCAAAGGGGA	GCCGCGCTCATGAATCGTTG	coa4	SPCC550.01c	-0.183	0.229	mitochondrial respiratory chain complex assembly protein (predicted)
AACCCGGGACTCGAACGCTA	TGAGCAGGCACGGAGGAGCA	SPAC664.12c	SPAC664.12c	-0.761	0.229	mitochondrial succinate dehydrogenase assembly factor 1 (predicted)
TTCAGTCCCCCAAAGCCACA		eaf1	SPCC1223.10c	-0.1	0.228	RNA polymerase II transcription elongation factor SpEAF
CATCGCCAACTCCCCCCAAA		git3	SPCC1753.02c	0.267	0.227	G-protein coupled receptor Git3
GCCACGTTATCAATCCGCGA	GGGCGCAATGGGTGGCTATC	SPBC16G5.03	SPBC16G5.03	-0.461	0.227	ubiquitin-protein ligase E3 (predicted)
TTTCGATGTGTCCCGGGCTC		SPBC27B12.05	SPBC27B12.05	0.063	0.226	WD repeat protein involved in transcriptional regulation (predicted)
CGTTGGGGCGCGATGTCTAC	GGGGGGTTTGCCTATCCGTC	leu2	SPAC9E9.03	-0.748	0.226	3-isopropylmalate dehydratase Leu2 (predicted)
ATGGAGGGGGGGATCGTTCA	TATTGTAGCACGGCGCGGGT	SPBC725.04	SPBC725.04	0.201	0.225	oxalyl-CoA decarboxylase (predicted)
GCCCTTGCAAAACGCCGATC	GGAGAGTGGAGGGGGGCTGG	swc3	SPAC4H3.02c	-0.224	0.225	Swr1 complex subunit Swc3
TCTCGGTGTCGCGTCCCCTC	CTTTGCCCTTTGTACGCCCG	SPAC1039.03	SPAC1039.03	-0.508	0.225	esterase/lipase (predicted)
GGGCGCGATGGCTGTTAAGG	TTCTAGCCTCCCCAACCCCG	SPCC645.12c	SPCC645.12c	-0.672	0.224	sequence orphan
CCCGGGCGTGATTGAGTGGT	AGGGCAGGTAAAGGCGGTCC	SPAC589.05c	SPAC589.05c	0.803	0.223	conserved eukaryotic protein
CCAGGCGCGGAGTCAAAAAC	CTGTTGCTATGCCCTCCGCG	scp1	SPBC3B9.15c	0.208	0.223	Sre1 cleavage activating protein, Scap Scp1
	TTGTGGCAGAGCGATTGGGG	SPBC354.09c	SPBC354.09c	-0.934	0.223	Tre1 family protein, involved in vacuolar protein degradation (predicted)
CCCGCGCACACAGCACAGAC	ACCCCCCCAATGCCGAGAGA	swr1	SPAC11E3.01c	-0.394	0.222	SNF2 family helicase Swr1
AGTGAACCCCCGAGCAAGCC	GGGGGCTCGCTGTTCCACCT	rrp8	SPAC56F8.09	-0.467	0.22	rRNA methyltransferase Rrp8 (predicted)
GGCGGGGGGGTAAGCGATAG	GGGAACGAAGTAGCGCTGGG	SPBC3B9.04	SPBC3B9.04	-0.876	0.219	mitochondrial methyltransferase (predicted)
CGGAAACGAGTAGGGCGGAA	GCTATGTAGGCGCGCGGTAT	SPAC4G9.12	SPAC4G9.12	-1.114	0.218	gluconokinase
	TCGGCGGGGAGGTTACAAGT	pth1	SPBC2D10.15c	-1.119	0.218	mitochondrial peptidyl-tRNA hydrolase Pth1 (predicted)
GCCAAACTGATCGGGGGATG	TAACGGCTCGGGGTCGGAAT	SPAC22F8.03c	SPAC22F8.03c	-1.876	0.218	sequence orphan
CCATGCCCACGAACAGACCA	CCCTGTGCACCCCCTTCTGA	trm11	SPBC16D10.02	-0.069	0.217	tRNA (guanine-N2-)-methyltransferase catalytic subunit Trm11 (predicted)
ATGGTCCCGCAAGATGTCCT	CGCAGAGGGGGGTGGAAATC	SPCC70.10	SPCC70.10	-1.621	0.217	sequence orphan
GCCTGCTCAATGCCCTCGTC	AACCGCAACCCCGCACCTTA	man1	SPAC14C4.05c	0.442	0.216	LEM domain protein Man1, Sad1 interacting factor (predicted)
AGGACGCCCCAAACTGACGT	TGCTCCACATAGACCCGGCT	SPCC1919.13c	SPCC1919.13c	-0.021	0.216	ribosome biogenesis protein (predicted)
CCGGGCGCGTTATTGCTACA	GAACCGGTGGGGGAGAGGAA	SPAC144.17c	SPAC144.17c	-0.19	0.216	6-phosphofructo-2-kinase (predicted)
GTTTTCGGGTGGCATGGAGC	ATCCGAGCCCACAAACCACA	inv1	SPCC191.11	0.51	0.214	beta-fructofuranosidase
AGGGTGGGAGCGTTTGAATG	CAACGCCGCAACCCAGTGAC	SPBC16A3.14	SPBC16A3.14	-0.011	0.214	superoxide dismutase, mitochondrial ribosomal protein subunit (predicted)
GCCTCCGGTACCTTGCGCTT	TCGAACCATTACCCACCCTG	cwf11	SPBC646.02	-0.078	0.212	complexed with Cdc5 protein Cwf11
ACATAAGCGATCACGGGCCC	TCGCACGGGGCCTAAACACG	egt1	SPBC1604.01	-0.131	0.212	Ergothioneine biosynthesis protein Egt1
ACATTCTCTGGGCCCGCTTG	AAAGAAAACAACCGGGCGCG	sgf29	SPBC1921.07c	-0.161	0.212	SAGA complex subunit Sgf29
GCAGGGACAAGGCGTATCGG	CTAAGCAAGGCGGCGGAAGG	SPAC29A4.17c	SPAC29A4.17c	-0.281	0.212	mitochondrial FUN14 family protein
CCTGGGCGCTGGTAACGGTG	GCGCATATGTGCCCGACGTG	san1	SPBC2A9.04c	-0.365	0.211	sir antagonist
GGCGAATGGGCAATTGGTTC	TCGCTTATTGCCCATCCCGG	SPAP27G11.14c	SPAP27G11.14c	-0.766	0.21	sequence orphan
CTGGCCGCTGACTGCGTGTT	CCACTCTCACGCACGCAAGC	SPAC105.03c	SPAC105.03c	-0.043	0.209	transcription factor (predicted)
TCCGTTTGTCGCCCACCTTC	CCGCCACCACGAAGAAGCAC	thi5	SPBP8B7.30c	-0.678	0.208	transcription factor Thi5
CACGCAAACCCCTCGGAACA	ACCTTCCAGGGGTTTCGGCA	rpl1902	SPCC1682.14	0.035	0.207	60S ribosomal protein L19
ACATTCTTCGCAAACCGCCC	GGCCGCTCCATCCTCCTTCG	gcv2	SPAC13G6.06c	-0.156	0.207	glycine cleavage complex subunit P (predicted)
CAGGTGAGGCCGCCATCGGA	CACGCGCCGCACTCTTCATC	img2	SPAC3H8.03	-0.308	0.207	mitochondrial ribosomal protein subunit Img2 (predicted)
GCGCCGAAGAACCCCAGAGG	ATAGGGCTTGGGCATCGGGT	ubp16	SPCC1682.12c	-0.399	0.207	ubiquitin C-terminal hydrolase Ubp16
GACGGCATAGGAACGGGAAA	CGTCGGGTGGATGGTGGTCA	SPAC15E1.02c	SPAC15E1.02c	-0.461	0.207	DUF1761 family protein
AACTTCGGCTACGCTCCGCC	TGCCTCGCTCTTCGACCCCA	msy1	SPCC1183.11	-0.672	0.207	MS calcium ion channel protein Msy1
CCCGGGTTACGCTAGTTCTG	CCACTTCTTAGCCGCGCCTT	SPAC2F7.17	SPAC2F7.17	0.667	0.206	mitochondrial peptide chain release factor (predicted)
CGACCCCTACCGCTTTCTGG	CGATGGCGCAGGGATTGTCA	ubp9	SPBC1703.12	0.497	0.205	ubiquitin C-terminal hydrolase Ubp9
GGTGTTGGGTCGGTTTTCGG	TTCCATTGGCGTACCCTCCG	SPAC1296.01c	SPAC1296.01c	0.096	0.205	phosphoacetylglucosamine mutase (predicted)
CTGGCTCGCTCTGCGCTCTT	CATGGGAATTTAACGCGGCA	rdh54	SPAC22F3.03c	0.198	0.202	ATP-dependent DNA helicase Rdh54
GTGGGCGCTGGGGTACGTAA	CGACGGCGGGCAAGAGATAT	SPAC23H4.16c	SPAC23H4.16c	-0.077	0.202	sequence orphan
GCCGAAGCCATGGAAGGGAT	TCCATTCTCCCACACGCCCT	SPBC1289.14	SPBC1289.14	-0.586	0.202	adducin (predicted)
TAAGCCACCGCAGCCCAAGG	AGGCTAGGGCACACGATGGG	SPAC6C3.02c	SPAC6C3.02c	-0.643	0.201	mitochondrial CHCH domain protein (predicted)
GCATCGCGGCCTTTTTCACT	ATGGAGTTGGCCGGGCTTCT	SPBC25B2.08	SPBC25B2.08	-0.321	0.2	sequence orphan
	GCCCGTTGCCTCTTCGAATG	car1	SPBP26C9.02c	-0.219	0.198	arginase Car1
CCAGGGCAAAGCGGTAACGG	ACAAGCACCGCGACTCCCCC	SPAC227.06	SPAC227.06	0.016	0.197	Rab GTPase binding (predicted)
GCCGATCCCGCCCAGTTAAT	CGCTTTCGTTCGCCGTCCTC	SPAC11D3.10	SPAC11D3.10	-0.807	0.197	nifs homolog, possible cysteine desulfurase
CCGATAGTGCCTCCCGCTGT	CTGGGACTAGGGATGGGGGC	SPAC607.07c	SPAC607.07c	-0.186	0.196	sequence orphan
GCTGCGGCGTTAAGTGTGGG	CGTGGGGCTGGATTGGCATG	SPBC1198.03c	SPBC1198.03c	0.09	0.195	conserved fungal protein
GGTTGTGATGCGGGTGGGTC	TTCGCAGACGGCAGGACTGT	SPAC222.14c	SPAC222.14c	-0.427	0.195	GTP binding protein Sey1 (predicted)
CGTGGGAATGTCTGGCGGAT	CTAACGCAACCCCGCCACTT	dhc1	SPAC1093.06c	-1.487	0.195	dynein heavy chain Dhc1
GCATAAGCGGCGGATCAACG	CATCGAAGGCAGGAGCAGCG	mug103	SPAC22A12.02c	0.378	0.194	sequence orphan
GCCCCCGCCCTCTTTTGAAC	TCAACCATCCGCGCCTCAAA	SPBC15D4.05	SPBC15D4.05	-0.14	0.193	conserved CobW/HypB/UreG nucleotide binding domain protein (predicted)
TTCTCCTCTACTCGGCGCGG	AAACAGACACCCCGCCTTGC	scs22	SPAC17C9.12	-0.623	0.193	VAP family protein Scs22
GGCTCTCCGCTGCGCGTCTA	CGCCGCTTCACCACCCAACT	SPAC4G9.20c	SPAC4G9.20c	0.18	0.192	mitochondrial carrier with solute carrier repeats, organic acid transmembrane transporter (predicted)
AGGGCTCTCATCGTTGCGGT	CTGAGGGGCCGGATTCTTGG	snx12	SPCC16A11.04	0.093	0.192	sorting nexin Snx12 (predicted)
CAACGTCGAGGTGGCGGTCA	GGGGACGTCGGGCTCATACG	mss1	SPAC222.05c	-0.245	0.192	mitochondrial GTPase (predicted)
GCCTTTCCTGCGTGCCTGAC	GAAATCCTAAGCGCGCCCCA	spa1	SPBC577.14c	-0.346	0.191	ornithine decarboxylase antizyme with +1 programmed ribosomal frameshift Spa1
GTTTGGAGTTTGGACGGCGC	CTCCGGGCCCAAAAAGAATG	yop1	SPCC830.08c	-0.67	0.191	ER membrane protein DP1/Yop1
	TTCTTGCCCAGCCGTCATTG	SPBC1921.04c	SPBC1921.04c	-0.255	0.19	dubious
AATCTGCTCTTGCGCGCCTG	CCCCTGTGGCCCGTGATGAC	SPAC6F6.13c	SPAC6F6.13c	0.662	0.189	DUF726 family protein
	GGGAGGGCTATGCAACGACG	SPAC16A10.01	SPAC16A10.01	-0.52	0.187	DUF1212 family protein
CCCTCGTTTCCTCCCATCCC	GATTTTGGCGGGGTCGTGGG	cid1	SPAC19D5.03	0.235	0.186	poly(A) polymerase Cid1
ATACGTTCGGAGGGATGCGG		caf4	SPAC664.15	-0.29	0.186	CCR4-Not complex subunit Caf4/Mdv1 (predicted)
CCATTTCCTCGCCTGGCTGT	CGCTTGCCCCCCATCAAAGA	nup61	SPCC18B5.07c	0.313	0.185	nucleoporin Nup61
GGTGATTTGGCCGAGAGCGC	AGCCTTCCCAGAGTCCGACG	lvs1	SPBC28E12.06c	0.106	0.185	beige protein homolog Lvs1 (predicted)
GCCCGTCCATTTCCCACCTA	TGGGGTGGCCGTTCTCTTGA	SPCC1919.05	SPCC1919.05	0.287	0.184	Ski complex TPR repeat subunit Ski3 (predicted)
GCTGCCATGAGGCCCAAACA	TTGGCTCAAAGCGGTGATGG	rad25	SPAC17A2.13c	-0.002	0.184	14-3-3 protein Rad25
GCTAGAACCGCACGACCCGA	GACCGCATCGCAGAAACGCT	SPAPB1E7.04c	SPAPB1E7.04c	-0.316	0.184	chitinase (predicted)
CAGCTTATTGCGCAGGGACG	GGGAAGTGAGCGGGACCTGG	msa1	SPAC13G7.13c	-0.645	0.184	RNA-binding protein Msa1
TTGCATGGCCCGTTGTCGTA	AATGACAGCTGCGACGGGCC	rec11	SPCC4E9.01c	-0.835	0.184	meiotic cohesin complex subunit Rec11
TGCGCTGAAAGATGACCCGA	ACCCCACTCAACGATCCCCG	SPAC17A2.14	SPAC17A2.14	-1.363	0.184	CorA family magnesium ion transporter
GCCCCGTCGTCTTGTGGTAT	GAGAATGAAAACGCCGGGGA	SPAC23H3.11c	SPAC23H3.11c	-1.5	0.182	glucosidase (predicted)
GCAGAGCCGGGGGAAACAAG	GGACTGGACCTTGCGGGGAT	SPBC11C11.01	SPBC11C11.01	0.403	0.181	U2-associated protein (predicted)
CGGGTTTTGCAGGCGAGGAG	CACTCCGCACTTCCCGCCAA	SPBC651.07	SPBC651.07	-0.582	0.181	sequence orphan
GTTTACGGGGCGGTGTTGGT	ACGAGAGGCGATGTGGGTGG	SPAC19B12.06c	SPAC19B12.06c	0.4	0.179	rhomboid family protease
CGCTCCTACGATTCCCCCCT	GCAGCAAGAGGCAGGGGAAC	meu17	SPBC14C8.05c	0.046	0.178	glucan-alpha-1,4-glucosidase
TGAGCTTTTGTGGCCGCGAG	TCACCTGCCGTCGCTCAAAC	SPBC106.13	SPBC106.13	-0.629	0.178	ubiquitin ligase complex subunit, involved in proteasome-dependent catabolite inactivation of FBPase (predicted)
TGTTGGGGTTGTTCGTGCGG	GGCAGGAACGGGAGTGCGAA	SPCC285.05	SPCC285.05	0.115	0.177	purine nucleoside transmembrane transporter (predicted)
TCAGATATTGGCAGGCGCGG	CATCGTGGCGTTTGTAAGGG	SPBPJ4664.02	SPBPJ4664.02	-0.334	0.177	cell surface glycoprotein (predicted)
CGTGTGGGCCTGCGAGAATA	GAGCGCCGGATCGTTTGACG	SPBC25B2.03	SPBC25B2.03	-0.421	0.177	zf-C3HC4 type zinc finger
CGTAGCCCCGTAACATCGCG	TATTGCAGCAGACACGCGGG	tup11	SPAC18B11.10	0.498	0.176	transcriptional corepressor Tup11
GCAGTAGGGGGTACAGGACG	CGCCGCGACTACGACCACAG	ppk38	SPCP1E11.02	0.692	0.175	Ark1/Prk1 family protein kinase Ppk38
ACGGGCTGTGCGGGTGTACA	TGAGACGAGGAGCCGAACCG	SPBC4C3.04c	SPBC4C3.04c	-0.092	0.175	guanyl-nucleotide exchange factor (predicted)
GCCCTCCAAAATCTCCGCCT	AAACACCCCATCCGAGGAGT	SPBC32H8.01c	SPBC32H8.01c	-0.679	0.175	conserved fungal protein, involved in endocytic trafficking (predicted)
CCGCGGGGCCACTCTACACT	TGTCATGTCTCGGTGGGGGG	SPAC922.06	SPAC922.06	-1.896	0.175	3-oxoacyl-[acyl-carrier-protein]reductase (predicted)
ACGCCTTTTCTCATCCGGGG	CAACCCGACGCCTGCCAAGT	cid16	SPAC17H9.01	0.716	0.174	poly(A) polymerase Cid16 (predicted)
TGTGGCCGCGATGTCCTTGT	AGTAGAGAATCGCGCGGGGC	SPBC3H7.05c	SPBC3H7.05c	-0.401	0.174	mitochondrial Membrane Bound O-Acyl Transferase (MBOAT) family
GGGGAAAGACGGGCAGGAAC	GCGCCCCGTCAAGCTCAGAA	SPAC1142.02c	SPAC1142.02c	-0.763	0.174	TPR repeat protein, SGT2 family (predicted)
GCAGCCAAAGCGGCCGATAA	CCGAATGGGTCCGGCAAGCT	rbd1	SPBC13E7.11	0.21	0.172	mitochondrial rhomboid protease (predicted)
TGCAATGGAAGGCCGGAGTC	GTAGCCAACCCGACGAAGCC	rrg9	SPAC6B12.06c	-0.13	0.172	mitochondrial genome maintenance protein Rrg9 (predicted)
GCAAGCCCGCTAGTCCAGTC	ACCCAACTCCCGACGACCAC	SPCC777.17c	SPCC777.17c	-0.191	0.171	mitochondrial ribosomal protein subunit L9 (predicted)
AAGGCTGGGGTGCTCAACGA	CCCCACCCGACCCTAACCAT	abp1	SPAPJ760.02c	-0.379	0.171	cofilin/tropomyosin family, drebrin ortholog Abp1
ACCAACCCGGACGACGACAG	ATGCTTTCTCCTACGGCGCG	sec72	SPAC30.01c	0.103	0.17	Sec7 domain protein, ARF GEF Sec72
GCGCCCGCGTACTATTCACG	TTAGACGACACGCCCCAATC	meu34	SPAC3A12.03c	-0.049	0.17	ubiquitin-protein ligase E3 Meu34 (predicted)
ACCGACTCTCCGCCCATCCA	AATTTGCAGGGGCGGTGTTT	dak2	SPAC977.16c		0.169	dihydroxyacetone kinase Dak2
TGTTCTGCGCGTGGGGGATT	TCGGGGGTCATCAAAACGCA	SPAC23C11.06c	SPAC23C11.06c	0.169	0.168	hydrolase (inferred_from_context)
	TTGGGCGGGGATCGAACTAC	SPAC4D7.07c	SPAC4D7.07c		0.168	sequence orphan
AGGCTTTGGCGTGGGTGTTT	CCTCCGCACCAGACCCAACA	SPBC9B6.03	SPBC9B6.03	0.249	0.167	zf-FYVE type zinc finger protein
GCCAATTCGTAGCATCCGCT	GTGTACCCCTCCGGCCAAGC	SPBC8E4.04	SPBC8E4.04	0.189	0.167	alditol NADP+ 1-oxidoreductase activity (predicted)
GCCAGTGTGTGGTCGGCCCT	CCGCCCCGACGCAACAAATA	nif1	SPBC23G7.04c	-0.022	0.167	SEL1 repeat protein Nif1
GCATCACGCACCTCCCTCCT		bqt3	SPCC594.07c	-0.061	0.166	bouquet formation protein Bqt3
TTGGGCTATACACACGGCGC	AAGCACTAGCCGCCCCACAA	hem14	SPAC1F5.07c	-0.158	0.166	protoporphyrinogen oxidase Hem14 (predicted)
	GCGCCAGAACACCCACACCT	SPCC16C4.06c	SPCC16C4.06c	-0.735	0.166	tRNA pseudouridine synthase (predicted)
CCGGGGGGTTAAACGAGGAC	AACCCCCGCGTGCTAGGATA	rga5	SPBC17F3.01c	0.392	0.165	Rho-type GTPase activating protein Rga5
TGTTGCACCTCCGACAGCGA	TGCAGTAAAGTCCCCGGCCT	SPCC126.08c	SPCC126.08c	0.222	0.165	lectin family glycoprotein receptor (predicted)
AGTGGGAGCAGGCGGAGGTC	CAAAACGGCCAGGTAGGGGA	abp2	SPBC1861.02	-0.103	0.165	ARS binding protein Abp2
GTTGCACACGCCGAGAGCTC	ACGCCGGCGCTAACTCCAAA	spn3	SPBC16A3.01	-1.159	0.165	septin Spn3
TAGGTCTCGGTGGGGTCGCG	GGAGGGCGCGCAGTGAACAG	pgp2	SPBC16D10.03	0.319	0.164	metallopeptidase Pgp2
ATCGGTTCGTTCAGCAGGCC	GCTGGATCATGTTGGCCCGA	erg2	SPAC20G8.07c	0.033	0.164	C-8 sterol isomerase Erg2
ACACCGCCTGATGCCCTTGG	CGACGGTTTGGATTGGCGGA	SPCC613.03	SPCC613.03	-0.549	0.164	conserved fungal protein
TGTGCGGATTACCGTTCGGG	ATAACCTCCGCCCGCAATAA	pmc3	SPAC17C9.05c	0.841	0.163	mediator complex subunit Pmc3/Med27
TTGCCTTCGGGTATCGCGTG	GCCTGCAATGACTCCCCGGT	mug150	SPCC1322.07c	0.24	0.163	sequence orphan
ATGCTGGGGGTCGGGTGTTT	TTCCCGGCCCAATGCGTTAT	SPAC29B12.05c	SPAC29B12.05c	0.1	0.163	mitochondrial S-adenosylmethionine-dependent methyltransferase (predicted)
CTCCCACCTCCAGCACCACA	AGGGGGATCGGTGCAATGGG	SPCC70.03c	SPCC70.03c	0.083	0.162	proline dehydrogenase (predicted)
GACCAACGCGGCAGAGCACA	CCCCGTCCTGCGCAATATCA	fmd1	SPBC1539.07c	0.056	0.162	glutathione-dependent formaldehyde dehydrogenase (predicted)
CCGCGCAGCATCTCCCAAAG	TGGGCATGAGGCCGTTACTG	SPAC17C9.11c	SPAC17C9.11c	-0.179	0.162	zf-C2H2 type zinc finger protein/UBA domain protein
GCGCGGCGAAGATCTACGAC	CGGGGCCAAACAACACCGAG	SPBC3B9.05	SPBC3B9.05	-0.194	0.162	helper of TIM (predicted)
CGCTTTCGGCCCCCCTTTTA	GGAGGTGGGCGGCAGGAGTC	SPBC3B8.05	SPBC3B8.05	-0.905	0.162	diphthamide biosynthesis protein Dph1 (predicted)
TTCACTGGATCAACGCCGCC	CTTTCGGCGGCTTTCTGGGT	mug182	SPAC15A10.05c	-0.179	0.16	NADHX epimerase (predicted)
TTGACCCGACACCATCTCCG	GACACCATCATCCACCCGCT	pdx1	SPCC1259.09c	-0.629	0.16	pyruvate dehydrogenase protein x component, Pdx1 (predicted)
ATTGTGGAAACCGGAGGCGT	TCGGGGGCATGGCTAGGAGG	sac12	SPAC3C7.01c	-0.291	0.158	inositol polyphosphate phosphatase (predicted)
GCTTGCCGCGGAGGTGAGTG	CCGACCGACCACTTCACCCT	SPAC13G6.15c	SPAC13G6.15c	-0.794	0.156	calcipressin (predicted)
CATCCAGCGAACCACGACCA	CTCTCCCCCCTGGCGCCTTA	nep2	SPBC32H8.02c	0.052	0.155	NEDD8 protease Nep2
GAAGGCAACGGGAGGGCACA		SPCC1739.01	SPCC1739.01	0.033	0.155	zf-CCCH type zinc finger protein
GACACGACCACCACAGAGGA	TCGCCTGCACTACCCCTGAG	chs2	SPBC1709.01	-0.212	0.155	chitin synthase homolog Chs2
CCGTCGCCCACTACACAGCA	TCTTGGTTGGGCAGGGTCGA	SPBC1778.03c	SPBC1778.03c	-0.714	0.155	NADH pyrophosphatase (predicted)
GCTGGGTGGTGGGGTGCGAG	ATACCGCCGCTCCCTCCCCT	SPAC977.17	SPAC977.17	-1.272	0.155	MIP water channel (predicted)
TCCGAGGAAGTGGGCTGCTG	AGATCCGAAATCACCGGCGC	cyp1	SPAC57A10.03	0.705	0.154	cyclophilin family peptidyl-prolyl cis-trans isomerase Cyp1
GACCGCGCAGCTTCCACGAT	CACCGGCCCTCCAAGTCACA	SPBC16E9.02c	SPBC16E9.02c	0	0.154	CUE domain protein
GTTTGCAACGTTCGCCGCTC	ATCGCAAGATCCCACCGTCC	set3	SPAC22E12.11c	-0.629	0.154	histone lysine methyltransferase Set3
TAATCCCGTTGCCGGCCTGT	TGGCTTCGGCGGGTCAATAT	SPBC651.02	SPBC651.02	-0.043	0.153	bis(5'-adenosyl)-triphosphatase (predicted)
TGACAGGGTGCGGAGTGGGT		SPAC664.13	SPAC664.13	-1.023	0.153	sequence orphan
ACAGACAACCACGACGCCCC	CTTGAGTCCCACCTGCCCGC	tea1	SPCC1223.06	0.16	0.152	cell end marker Tea1
TGCACGAACGGAAGACGCCT	GAGGCGGCAGCGATTAAAGC	SPAC9G1.10c	SPAC9G1.10c	-0.205	0.152	inositol polyphosphate phosphatase (predicted)
GCGGGGAGCTTATGTTGGCG	CTGACTTGCCCCACCGCGAT	pex6	SPAC17A5.01	-0.408	0.152	peroxin-6 (predicted)
CTGGGGGGTGTCCACGGAAT	AACAAAAAGCCAAGCGCCGA	SPAC12B10.09	SPAC12B10.09	-0.357	0.15	S-adenosylmethionine transporter (predicted)
CTTCACCTCGGACGCCATCA	CTTGCCGCCCATAATCCGCT	SPCC622.15c	SPCC622.15c	0.146	0.149	sequence orphan
CGATTGGAGTTGCCGTTGCC	GATCCACGACCCACCCTCCG	syp1	SPBC4C3.06	-0.051	0.149	cytoskeletal protein Syp1 (predicted)
CATCCCCCGGCAAAATAAGT	GTGGTGGGCGGGGCTTTTTC	ckb2	SPBC2G5.02c	0.369	0.148	CK2 family regulatory subunit (predicted)
TAGATCAGCGGCTACGCGAG	GGGCTGGCGTTAAGTTTCCG	SPBC1703.08c	SPBC1703.08c	-0.031	0.148	5-formyltetrahydrofolate cyclo-ligase (predicted)
ACCTTGGGAGGGGGGGGACT	GAAGGTCAAAACCGGCGGGA	SPBC216.01c	SPBC216.01c	-0.094	0.148	DNA damage response protein (predicted)
GCAGACATAACGGGCCACCA	AGCCCCCCATCCGTCCTACT	SPCC1884.01	SPCC1884.01	-0.202	0.148	sequence orphan
GCCACAGGGTCCAAACGCAC	GGAGTAAACCGCCGGAACGA	doa10	SPBC14F5.07	-0.34	0.148	ER-localized ubiquitin ligase Doa10 (predicted)
GGGGGTTGGCCACATGTCTT	ATCTATGCCGCTGTTGGGGT	SPAC227.10	SPAC227.10	-0.172	0.147	prefoldin subunit 2 (predicted)
CAAAGTGGCGAGCAGACGGG	AAACCTCTCCCGACCCGCTC	SPAC12B10.01c	SPAC12B10.01c	0.023	0.146	ubiquitin-protein ligase E3 (predicted)
CGCTGTCCCCCTCGCTTCTT	CGACCTGGCCTTCCGCTAGC	SPAC19B12.11c	SPAC19B12.11c	-0.664	0.146	zinc finger protein, human ZNF593 ortholog
AATCTTGCACGAGCCCGCCC	TTGTGTATGCAGGGGGCGAG	SPBC29A10.12	SPBC29A10.12	-0.807	0.146	DUF1014 family protein, HMG-box clan member
CATCCCAGGTATAGCCGCAC	GCCTCTCACCCTGCCCACTA	SPAC23A1.09	SPAC23A1.09	-0.04	0.145	RNA-binding protein (predicted)
AGCATGTTGAGGCCCCGGTA	ACGGACAAGGGACGATGGCA	SPAC4A8.07c	SPAC4A8.07c	-0.098	0.145	sphingoid long chain base kinase (predicted)
ATATCCGAAACCCTGGCCCG	TCTCAATGCCGTCCCCAGGT	SPAC8F11.08c	SPAC8F11.08c	-0.247	0.145	esterase/lipase (predicted)
TAGGGTTGGGGCATCTGGCA	CAATCCGCGGAACCCCATCA	SPAC4H3.04c	SPAC4H3.04c	-0.638	0.145	UPF0103 family
CGCCGTTGCCCTTGTTGTTT	TTTGCATCGGTCGGGGCCTA	gaf1	SPCC1902.01	-0.673	0.145	transcription factor Gaf1
CCCGGCGTTCCGAAAAGTTT	GCAACCCCGGCCCCATAAAG	SPCC1840.07c	SPCC1840.07c	0.624	0.144	phosphoprotein phosphatase (predicted)
ATGAAGTTGGGGGGTGCGTG	CAGAGAAGGAACCCCCCACG	aar2	SPAC3H5.04	0.623	0.144	U5 snRNP-associated protein Aar2 (predicted)
AAGATGCAGGATGGGGCGCC		get1	SPBC543.10	0.137	0.144	GET complex subunit Get1 (predicted)
TGGATGGAAGAACGTGCGCA	CGTCGGGGAAGAAAATGCCA	rps1201	SPCC962.04	0.012	0.144	40S ribosomal protein S12 (predicted)
GCAGCGGGATGATGGAGTGG	TCATTGTAGGCCGGTGGTGC	rpn1301	SPBC342.04	0.18	0.143	19S proteasome regulatory subunit Rpn13a
CAATTAGCCACCCCACCCAC	TTTGCAAGACGCCCAGAGGA	SPAC24C9.12c	SPAC24C9.12c	-0.145	0.143	glycine hydroxymethyltransferase (predicted)
CGGAACTGCACTCCAACGGC	CAGGGCAAAGCGAACTGCAA	hsp16	SPBC3E7.02c	-0.146	0.143	heat shock protein Hsp16
ACCCGGCCACCTACGTCACT	GCTTCGAGGCCTTCGGTTGG	gma12	SPCC736.04c	-0.674	0.143	alpha-1,2-galactosyltransferase Gma12
GATGAACCCGAGGCCTGACC	AGTGGTTCGGAGGATGCGCT	mug110	SPBC2G2.10c	0.337	0.142	sequence orphan
AGGCGACGGCAAAATGAGCT	ATCGTCCCCCCATGCTTGTC	hos2	SPAC3G9.07c	-0.118	0.142	histone deacetylase (class I) Hos2
GTCCGCTCCGTAAATTCCCG	GCAAACACACACAGCGGCCT	SPBC337.07c	SPBC337.07c	-0.258	0.142	carboxypeptidase (predicted)
CACCTCAGTTAACCCGCGCG	AGGGGAGCGGTTATCGGGCA	SPAC26A3.06	SPAC26A3.06	-0.348	0.142	rRNA (guanine) methyltransferase (predicted)
GTTGACGTAGCGCCTTCCCA	TCACCGCCCAAATGCACCTT	clr5	SPAC29B12.08	0.709	0.141	Clr5 protein
TGCATGGCGAGTTGGTAGGC	AGCAACAACTCGCCCACCCA	lub1	SPBC887.04c	0.471	0.141	WD repeat protein Lub1
TCGGGTGGCAGGGTAGGAAG	AGGGGGATGCGTTGAGGGTG	egd2	SPBC25H2.05	0.368	0.141	nascent polypeptide-associated complex alpha subunit Egd2
GGCCATACGACCTCCCCCTG	AACCCTGCGCCGTACCCAAT	SPAC18G6.12c	SPAC18G6.12c	-0.292	0.141	hypothetical protein
ATCGTCGGGCGGTTGTTGTC	GCCCCATGTGCCCTCTTACC	SPCC11E10.09c	SPCC11E10.09c	-0.354	0.141	alpha-amylase homolog (predicted)
ACACCCCGCCCATCAAGAGC	GCCACAACGCCGACCAGATG	pub3	SPBC16E9.11c	0.313	0.14	HECT-type ubiquitin-protein ligase Pub3 (predicted)
CCCCGGCATGCACTACGTAA	CGTGGCTTTGCGAATGTGGA	atf31	SPAC22F3.02	0.004	0.14	transcription factor Atf31
TGATGCAAGCCCGTCCCACT;TGATGCAAGCCCGTCCCTCT	GGCGCCGAGGGATACGTTAG	nop16	SPBC1539.10	-0.108	0.14	ribosome biogenesis protein Nop16 (predicted)
TGACCCCTCGTCGCTCCAGA	ACTCGCCCCTCCCTCAGCCA	SPBC106.12c	SPBC106.12c	-0.692	0.14	THO complex subunit (predicted)
AGCTTGGGCCGGTGGAAATT	CGGACATTCACGCCGTTCAT	mde6	SPAC15A10.10	-0.739	0.14	Muskelin homolog (predicted)
TAACAGCCCACACGCCCAAG	CACACTTGGGACGACGACAG	SPAC732.02c	SPAC732.02c	0.833	0.139	fructose-2,6-bisphosphate 2-phosphatase activity (predicted)
AACCACGGTATGGCCCTGTC	GATGGCGGACCTGCAAGACA	pex7	SPAC17D4.01	0.07	0.139	peroxin-7 (predicted)
GGGGTTGGGCGTTGTCTCTG	TCATTTGGCCTCCGGTGTCG	SPAC1039.08	SPAC1039.08	-0.106	0.139	serine acetyltransferase (predicted)
CCGCGCCTACATTACACCGA	TAAGCCTCCCCGCGAAATCC	SPAC11D3.04c	SPAC11D3.04c	-0.464	0.139	SnoaL
CGGTTTGGCGCGGGTTCTTT	AGAACACCCCCCCACACACG	SPAC16E8.12c	SPAC16E8.12c	-0.032	0.138	ING family homolog Png3 (predicted)
GCGCGCCCGGGATGTTTTAT	TCGGGGTTTCGTGCATCGTT	abh1	SPBC13G1.04c	-0.18	0.138	alkB homolog/2-OG-Fe(II) oxygenase family Abh1 (predicted)
CCGGGACAGCGTATCGGGTT	TGTTAGCCCCGCGTTTGCAG	SPAC27F1.05c	SPAC27F1.05c	0.515	0.137	aminotransferase class-III, unknown specificty
TGCTTGGTCCGGCGTTGCTT	ACACGCCGGCCAAAACCTCT	SPAC29E6.09	SPAC29E6.09	0.456	0.137	sequence orphan
GCCCAGCGCCGTACAACAAT	CCGCCCCCAAAAACCTTCAG	SPAC57A7.05	SPAC57A7.05	-0.273	0.137	conserved protein
AAAGACCCCGGCCAATAGCG	GTCTTCAACCTCCGCCCACG	SPAC1F3.03	SPAC1F3.03	-0.31	0.137	Lgl family protein (predicted)
GTGACCGCCAAAATCCCCGA	GTTGCCCCGATGACCCACTT	ubp6	SPAC6G9.08	-1.183	0.137	ubiquitin C-terminal hydrolase Ubp6
AGCCTTGTGGGATCGCCTTG		mok13	SPBC16D10.05	0.083	0.136	alpha-1,3-glucan synthase Mok13
GCATCCCAGCACCATCCACA	TGGATGTCGTGTGGGAGGGC	SPAC25B8.07c	SPAC25B8.07c	0.009	0.136	hypoxia induced family protein
CATCGTACACCCAGCGCCGT	TCTTCGCGCCCTCTTCTCCA	SPAC869.09	SPAC869.09	-0.361	0.136	conserved fungal protein
GGTCGGGAGTGTAGCGCTGC	ATTGTGTTGATGGCCGTCGC	SPBC1604.09c	SPBC1604.09c	-0.11	0.135	exoribonuclease Rex4 (predicted)
TGTTTGCCTTGGGGTTCCGA	TGGGATAGCGTTAGGCCGGC	msh1	SPAC13F5.01c	-0.437	0.135	mitochondrial MutS protein Msh1 (predicted)
ACACCTAGATGCCCCCGCGC	GACTTGCATCCTAGGGCGGG	syn1	SPAPYUK71.03c	-0.811	0.135	synaptotagmin family C2 domain protein, Syn1
	TTGGTTGCTTGGCGGCTATG	SPCC338.18	SPCC338.18	-1.236	0.135	sequence orphan
TTGCTTGCGCTTGGGTGTGC	TTGAATTCTGCGCGGGACCT	oac1	SPAC139.02c	0.729	0.134	mitochondrial anion transporter (predicted)
AGACGGTGGGTGATGCGGTG	ACGGCCTGTGGATGCAATTG	rsp1	SPBC11B10.05c	-0.405	0.134	random septum position protein Rsp1
AGGCGGAAATGATCGTGGGG	TCTCCATTCGTTGTGCCGGC	SPBC2D10.19c	SPBC2D10.19c	-0.805	0.133	pre-60S shuttling factor (predicted)
CGCTGGGGTGCTTTTCTTCT	TGAGAAGACGTGCCGAACCG	SPAC12G12.09	SPAC12G12.09	0.57	0.132	conserved fungal protein
AACAGGGGGCTTGACGCGAG	AAGCGTTGGAAAGGGGGCAT	SPCC1672.09	SPCC1672.09	0.092	0.132	triglyceride lipase-cholesterol esterase (predicted)
CACCCCATAGAACGCCCACC	GCCGGTCTGCGTTAGTGCCT	SPCC4B3.06c	SPCC4B3.06c	-0.247	0.132	NADPH-dependent FMN reductase (predicted)
TGCCCCCCCGAAATAATGAA	CCCCGCCCTTGTTGTTTCCT	cta3	SPBC839.06	-0.303	0.132	P-type ATPase, calcium transporting Cta3
CTGAGACGGGAGGAGCGGAG	CTGCTCCTTGCGTCTTTGCG	SPAC167.07c	SPAC167.07c	-0.433	0.132	ubiquitin-protein ligase E3 (predicted)
AGAATCACAACCGCGCCAGT		SPAC23D3.13c	SPAC23D3.13c	0.319	0.131	guanyl-nucleotide exchange factor (predicted)
AGTTGTCATTGGGTGGCACG	CGATCCCCGAACACACAGGC	SPAC19A8.14	SPAC19A8.14	0.775	0.13	aminoacyl-tRNA hydrolase (predicted)
GCCCGGTTGCTGTGAGTGAA		SPCC24B10.20	SPCC24B10.20	0.018	0.13	short chain dehydrogenase (predicted)
AGCGGCCGTGTGTGGTTTCC	ATGGGGAGATGATGCGGACG	SPBPB7E8.01	SPBPB7E8.01	-0.008	0.13	sequence orphan, predicted GPI anchor
GGGATACGACGGCAAGGCTG	TAAAGGGAGGACGGCGGTTG	SPAC2E12.03c	SPAC2E12.03c	-0.869	0.13	PQ loop protein
GTAACGCCCAACGCCACAGC	TAATCCCAGCCCACCACCCA	SPCC320.14	SPCC320.14	-0.603	0.129	threo-3-hydroxyaspartate ammonia-lyase (predicted)
CAATCCCCCCCGTTTGCCAC	CGAACACCGTCCAAAAGCGA	vip1	SPAC10F6.06	0.14	0.128	RNA-binding protein Vip1
CACTTGCGCGCGTTTGAGTT	GAGCTTACGGTGCGCCGGGT	pmp3	SPBC713.11c	0.064	0.128	plasma membrane proteolipid Pmp3
GCCTTCTTTTCGCATCCGCA	GGGCGGGAGGCTAAAAGGCA	SPAC1093.02	SPAC1093.02	-0.232	0.128	pyridoxamine 5'-phosphate oxidase (predicted)
CGGGTGGTGCATTTTGTTGT		SPAC22H10.08	SPAC22H10.08	-0.001	0.127	DUF2009 protein
AGCTGATGGTTCGGGACGCC	CAAGGGAACCCGATAGGACG	ksp1	SPBC16E9.13	-0.178	0.127	serine/threonine protein kinase Ksp1 (predicted)
GCACGGGTTTTAGGGGCAGG	TTGAACGAAACGGGGGGAAA	swc2	SPBP35G2.13c	-0.029	0.126	Swr1 complex complex subunit Swc2
TTCCTCCGTTGCTCCTCCCC	CTATGGTGGCGGCTGTTCGA	dbl7	SPBC651.12c	-0.139	0.126	sequence orphan, localizing to double strand breaks Dbl7
AGACGTGGGGGGGGTATCGG	GAGTAGGGTTTGGGGGCGGA	omh1	SPBC19C7.12c	-0.141	0.126	alpha-1,2-mannosyltransferase Omh1
ATCACCATTCCCCGGCCACC	TGTGGAATGGCTGAAACCGC	SPCC24B10.16c	SPCC24B10.16c	0.219	0.125	proteasome assembly chaperone 4 (predicted)
ACGACCGCCAAGTTACCCGC	CGGGACGAGCAGGGCAGAAG	SPBP35G2.11c	SPBP35G2.11c	-0.002	0.125	transcription related zf-ZZ type zinc finger protein
GGAGCCATGTTCTGCGGACG	TCCTGTGCTAGCCCTCGGGA	cyp7	SPBC16H5.05c	-0.43	0.125	cyclophilin family peptidyl-prolyl cis-trans isomerase Cyp7 (predicted)
TGTCCCGCCGCCTCAATTCT	TAGGGAGGGGAGAGGCACCG	cwf19	SPAC30D11.09	-0.685	0.125	complexed with Cdc5 protein Cwf19
GAGAGCAACAATGCGACCGC	TACGGCGGGCATGTCAGAGG	mfm2	SPAC513.03	-0.932	0.125	M-factor precursor Mfm2
TTTTACACGCCCCGACACCC	CCCCGCGGCACGTAATGAAC	SPAC3H5.08c	SPAC3H5.08c	0.083	0.124	WD repeat protein, human WDR44 family
CAGAGTGAGCCCGCGACAGA	CTGGTACGAACCGGAAGGCC	gpt1	SPBPJ4664.06	-0.032	0.124	UDP-glucose-glycoprotein glucosyltransferase Gpt1
TCCGCGCTTGGTCCTTCAGT	ATCCGGAAATGGGTCTCTTT	mug14	SPBC359.06	-0.048	0.124	adducin
TCGTAATCAGTGCGGCGGAA	TTGCAAACATCCCGGCGCTA	SPAPB8E5.08	SPAPB8E5.08	-0.442	0.123	sequence orphan
CTCATCCCAACATTCGCCCG	GGGGATGCAGCGCTTGTGTG	iqw1	SPBC609.03	0.197	0.122	WD repeat protein, Iqw1
TTTCTCAAATGCGGCAGCGT	ATGCGATGCGAGTGAAACGG	rsv2	SPBC1105.14	-0.365	0.122	transcription factor Rsv2
GAGAAGGTAGACGCCGGGGG	TGAGGTGCACAGGGCTCGGT	rho2	SPAC16.01	-0.633	0.122	Rho family GTPase Rho2
	ACCCCTTCCCGCTACGGTCT	fft1	SPAC20G8.08c	-1.644	0.122	SMARCAD1 family ATP-dependent DNA helicase Fft1 (predicted)
ATGTCCCTGTAGCCCCCCGT	GTGTGATGTCGGGGCGATGT	puc1	SPBC19F5.01c	0.51	0.121	cyclin Puc1
ACCGCCCGCCCCTTTAAATG	ATCGTCAGCAAAAACAGGGC	tsn1	SPAC30.03c	0.014	0.121	translin
ACGCGGGAGGGTGTTTGGAG	TCGTCGCGCGCTAATTGGTT	SPAC4D7.06c	SPAC4D7.06c	-0.072	0.121	siroheme synthase (predicted)
GGCCGGTTCAGGGTGTCATA	AAAGGAGGGCGCGCGATCAT	alr1	SPCC965.08c	-0.253	0.121	alanine racemase Alr1
GGTGGCTTCGTTAGGGGCTG	AAGGTGCTTGGCTTGGGCGA	ubx2	SPAC2C4.15c	-0.155	0.12	UBX domain protein Ubx2
AACGCGTGATGAGGGGCTGA	TTGGTGGAAAGGGCGCGTAG	ubp3	SPBP8B7.21	0.659	0.119	ubiquitin C-terminal hydrolase Ubp3
GGCGCCTGTCATTCCTGGTT	GTGGGGTTGATGGCCGCTTA	SPCC132.03	SPCC132.03	-0.095	0.119	sequence orphan
TGGCAAGTGGAGGCGAGAGA;CGGCAAGTGGAGGCGAGAGA	TCCCTGTCTCGCCTACGCCT	slc1	SPAC1851.02	-0.124	0.119	1-acylglycerol-3-phosphate O-acyltransferase Slc1 (predicted)
TATCAAGGTTCTGCCCCGCG	ATTCCGTTGCCCCTGACCCC	SPAC11H11.03c	SPAC11H11.03c	-0.784	0.119	SMR and DUF1771 domain protein (predicted)
CTGAGAGGGCGACCAAAGCG	CCCGGCGCGATCGATAGAAT	apc15	SPBC83.04	0.031	0.118	anaphase-promoting complex subunit Apc15
CGAGAAAGCTGAGGCCGGAG	TTGGTCGCAGGGTTGGTTTG	osh3	SPAC23H4.01c	-0.342	0.118	sterol binding ankyrin repeat protein Osh3
TGCCGTTGGGGGGGTATGTC	CCGGTGTGATGGGGGCAAGA	meu23	SPCC613.11c	-0.728	0.118	S. pombe specific protein
CAGAGAATGCGGGGGCGGTA	CAAAGGCTCACGAAGGGGGA	wdr21	SPAC12G12.10	-0.022	0.117	WD repeat protein, human WDR21 family
ACCTTGTCCGTGTATGCGCG	GGGTGGATAGGGCTGCAGGT	qcr10	SPBP4H10.08	-0.143	0.117	Reiske ISP-associated protein, ubiquinol-cytochrome-c reductase complex subunit Qcr10 (predicted)
CTCGCTTTCACCCTCACCCG	TCGACACGCAGCCAAACAGT	msd1	SPBC13E7.06	-0.177	0.117	mitotic-spindle disanchored Msd1
TTGGGTGGCCTTGGTTTGGT	CGAGCAGACGAGGGAGGGTG	trm12	SPAC4G8.06c	-0.022	0.116	tRNA methyltransferase Trm12 (predicted)
CTTCGCGTCCGGGTGTTTTG	ACTCCTCTCCCGAACCCCCA	SPBC577.11	SPBC577.11	-0.145	0.116	DUF3074 family protein
ACGCAAGAGAGAGGGTCGGG	ACCCCACGCCCACGAGTTGT	msc1	SPAC343.11c	-0.253	0.115	multi-copy suppressor of Chk1
CGCTGGTGGGGGTTGAGATT	GGGAGGCCGCTGAAAACATC	phx1	SPAC32A11.03c	-0.256	0.115	homeobox transcription factor Phx1
CGGTGCTTTTCCCCTCCTCT	TATGGGCGCGAACAGGATGG	idp1	SPAC6G10.08	0.646	0.114	isocitrate dehydrogenase Idp1 (predicted)
TCGGCGCCAACTCCGTCTGT	GCGGGTTTTCACCTTCCCAT	upf1	SPAC16C9.06c	0.507	0.114	ATP-dependent RNA helicase Upf1
CCGGCGACTAAACCCAACCC	GCCCCTCTGAAGTCTCGCGT	gal7	SPBPB2B2.10c	-0.266	0.114	galactose-1-phosphate uridylyltransferase Gal7
CTCCCCGGTGCTCGTCTGAA	AATGGTACCGGGGGCAGGGA	gut2	SPCC1223.03c	-0.335	0.114	glycerol-3-phosphate dehydrogenase Gut2 (predicted)
TAATCACTTGCGCTGCGAGC	AGGTTCGACGTGAGCGGTCT	dad3	SPAC14C4.16	1.118	0.113	DASH complex subunit Dad3
TCGGGGGGTTCTCGCAGTTG	ACAATATCCCTTCCGGCCCC	SPAC4G8.08	SPAC4G8.08	-0.296	0.113	mitochondrial iron ion transporter (predicted)
AAGGGAGGGCAACAATGCGA	GCCCCGTTCGCCACCTTTGT	pck1	SPAC17G8.14c	-0.377	0.113	protein kinase C (PKC)-like Pck1
GGTTCTTAAGGGTCGGGCGC	CGACCCGCCACTCAGCACAC	atd2	SPAC922.07c	-0.88	0.113	aldehyde dehydrogenase (predicted)
CGCCACACTAACCCAGCCGC	TTGACTGGGTGGGCGGGGCT	SPCC1906.02c	SPCC1906.02c	0.445	0.112	CUE domain protein Cue3 (predicted)
CGGGTTGTGCTCGGGGTCCT	CCTTCCCTTTCGGTTCCCGC	top1	SPBC1703.14c	0.431	0.112	DNA topoisomerase I
TGTAGTCCCCCCCCAACGCC	AGGGTGGTTGCGGTCGTGCC	SPBP35G2.12	SPBP35G2.12	0.062	0.112	ADP-ribose diphosphatase, NudF subfamily (predicted)
TTGGCGTTCCCGATTCCCTG	AATCGCAAAGCCGCAACAAA	tip1	SPAC3C7.12	-0.045	0.112	CLIP170 family protein Tip1
ATGCTCCGCTCCACCCCTAA	CGACCCCGCAGCCACTTTAA	SPAC1F5.03c	SPAC1F5.03c	-0.219	0.112	FAD-dependent oxidoreductase involved in late endosome to Golgi transport (predicted)
TGACGGGTGTGTGGCGAGAT	CGTGGTGCGGGGGGTTTTAG	SPCC24B10.03	SPCC24B10.03	-0.297	0.112	sequence orphan
ACTCGCTGGGGGCTTTTGGT	CACTTCTTCAGGGGGGGGCT	SPAC1071.03c	SPAC1071.03c	0.214	0.111	sequence orphan
CGGAGGGGGTCGTTGGCTAG	CCCACTTAACCCGGCGACTC	SPAC644.09	SPAC644.09	0.187	0.111	alanine racemase (predicted)
TTGTGGGCGAGAACTGGCGA	AAGCCCGTCGGACCCCCAAT	pog1	SPCC24B10.22	-0.166	0.111	mitochondrial DNA polymerase
CTCCTAGCTGCTCCGTCGCC	GGCGTTGGCGATCCTTATGG	ppk29	SPBC557.04	0.446	0.11	Ark1/Prk1 family protein kinase Ppk29
CTGGGAAGGTAGGCGCGTGG	CAGGTTAGATGCCGCAGTTT	csn5	SPAC1687.13c	0.148	0.11	COP9/signalosome complex subunit Csn5
AGTCAGGACCAGTCCGACCT	TGGGATTGCCATGGACGGGA	spn7	SPBC19F8.01c	0.103	0.11	septin Spn7
TTCGCGTGGTTTTTGTTGGG	CCCTGCTCTGTTTGCTGCGC	ast1	SPCC962.05	-0.154	0.11	asteroid homolog, XP-G family protein
AACAGCCCACGAGCACAGCG	CACCCCCGAACAAGCCTCAA	gst2	SPCC965.07c	-0.198	0.11	glutathione S-transferase Gst2
AACATAGTGGGCGCTGGGGC	GCGCTTTGGTGGTGTCGAGA	SPBC1709.16c	SPBC1709.16c	-0.723	0.11	aromatic ring-opening dioxygenase (predicted)
	TGATATAACGGGTGCGGCGG	SPCP20C8.01c	SPCP20C8.01c	-0.74	0.11	S. pombe specific family
TTGTTTTTGCGCCATGTCCC	CCAGACCAGGCAACGACCCG	SPBC16A3.02c	SPBC16A3.02c	-0.775	0.11	mitochondrial conserved protein (predicted)
	AACGGCAAGGGGGTCTGATG	gyp51	SPAC26F1.09	0.853	0.109	GTPase activating protein Gyp51 (predicted)
CACACCCGACCACACCCGAA	AGGCAACCGGAGAGGCGAGC	ely5	SPBC29A10.06c	0.568	0.109	nuclear pore protein Ely5
TGCGTGGTTCGGTCGTGGTG	CGCAAGCAAACACGAGGGGA	SPAC26H5.02c	SPAC26H5.02c	-0.062	0.109	DNA replication ATPase (predicted)
CTCCCGGTGTACGCCTCCGA	GAGCGGGGGTTTCACATGGT	SPBC83.17	SPBC83.17	-0.139	0.109	transcriptional coactivator, multiprotein bridging factor Mbf1 (predicted)
GTTCTTGACTGGGGCGTGCG	GCCCTAACCCCCTCTGCCCC	pdt1	SPAC27F1.08	-0.153	0.109	Nramp family manganese ion transporter
ACACCATTTCATCGCCCCCC	TCTTGGGTGCGTTTGCTGCT	SPAC7D4.13c	SPAC7D4.13c	-2.127	0.109	sequence orphan
GAAGGCGAGGCGATGGTCAA	AGCGGTCTGTTGGGGGAGGT	SPCC576.01c	SPCC576.01c	-0.306	0.108	sulfonate dioxygenase (predicted)
TTTGGGTGCTATAGGGCCGG	TAGTCCCCCAATGCCGTGCC	cfh4	SPBC3E7.12c	-0.518	0.108	chitin synthase regulatory factor Cfh4 (predicted)
ACCGAGAGTGGGGCAGGCAG	ACTACCCCCCTCCACGCAGC	uve1	SPBC19C7.09c	-0.48	0.107	endonuclease Uve1
GGCCGCGGGATTAAGGTGGA	GCTTGCCCCCTGCCATTTGA	SPBPB2B2.09c	SPBPB2B2.09c	0.181	0.106	2-dehydropantoate 2-reductase (predicted)
CCCGATGCCAAGGTAGCCCA		qcr8	SPAC1782.07	-0.421	0.106	ubiquinol-cytochrome-c reductase complex subunit 7
	GCGGTTCTGTTTTCGGCCAA	SPAC6G9.01c	SPAC6G9.01c	-1.103	0.106	conserved protein
TACCACCCCGGCAAGCTTCT	CCAAATGTAAGGCACCCGCA	SPAPJ695.01c	SPAPJ695.01c	0.413	0.105	S. pombe specific UPF0321 family protein 3
TTGACGGTTTGGATGGAGCG	TGCGCCCACATGCAGCTTCT	SPBC1861.07	SPBC1861.07	-0.099	0.105	elongin C (predicted)
CCGCCCTCACCCTATCGCAT	CAAACCGGGAACGAGGCAGT	pom2	SPAC16C9.07	-0.145	0.105	DYRK family protein kinase Pom2
CTCAGCCAGTCCCTCACCGG		SPAC1B1.04c	SPAC1B1.04c	-2.144	0.105	poly(A)-specific ribonuclease complex subunit Pan3 (predicted)
CTCTCTTGTGCCGGGTGTGC	CTTTCGGATCACCCACGGCG	hnt3	SPCC18.09c	0.057	0.104	aprataxin Hnt3
GAGCCTTTGAGCGGGGGGAA	CTACGGCCAAAGACGGGGGG	SPBPB2B2.03c	SPBPB2B2.03c	-0.073	0.104	pseudo-very degraded permease
TCGGTCCGTGATGGGCATGT	CCTGCTCGGAGTAACGCCCC	SPAC1F8.04c	SPAC1F8.04c	0.374	0.103	hydrolase (predicted)
TCTACTCCACCCCCTCTTTA	ATGGGGGACGGGAGCAGCGT	pfl7	SPBC359.04c	0.328	0.103	cell surface glycoprotein (predicted), DIPSY family
GACCCAGCAAAATGAGCCCT	GTGCTTGGGCGGGTTTGCCT	mal3	SPAC18G6.15	0.16	0.103	EB1 family Mal3
TGTCCAAATCACACGGCGCT	GGTGCGCCTAATGCAGTGGG	ppa3	SPAC22H10.04	-0.178	0.103	protein phosphatase type 2A Ppa1
CGCCCCCATGAAAGTCGTTT	CAGCTCTTTCCGGTTGCCCC	SPBC713.05	SPBC713.05	-0.245	0.103	WD repeat protein, human MAPK organizer 1 (MORG1) family (predicted)
CGGGAAGCGCACCATCTGAA	CGGGGCTGGAAGTGGGTTAA	SPAC11E3.14	SPAC11E3.14	-0.263	0.103	conserved eukaryotic protein
CGCAGGGGTGTGTGGAGGTC	CACGTCTACTCACCCCCCCG	abo2	SPBP22H7.05c	0.058	0.102	ATPase with bromodomain protein (predicted)
GCCTTACCCCCGCCTACACC	GATGCTGAAATGCCCCACGA	SPCC965.11c	SPCC965.11c	0.029	0.102	amino acid transporter (predicted)
CGGCGGTATGGTGTCATGCA	GATGCCGAAATGGCCTAGCG	itt1	SPAC1002.14	0.026	0.102	ubiquitin-protein ligase E3 (predicted)
CGGCGGGGTTATTGTTTCAG	GCCGTTCCGATCCCTTCTCC	sle1	SPAC1A6.07	-0.469	0.102	eisosome assembly protein Seg1
CGGGTTGCTTCGGGATCACG	GGCGGAAGTCAAGACAGGGC	pfd1	SPBC1D7.01	-0.514	0.102	prefoldin subunit 1 (predicted)
ACCACAAGCCTCACGCCCCA	CCCATCGCAAACCTGCCCAC	tit1	SPAC343.15	0.158	0.101	tRNA isopentenyltransferase Tit1
GAGGCGGCGATTTGCTGGTG	GACGACCCCCGCCTACATGC	SPAC20G8.02	SPAC20G8.02	0.076	0.101	mitochondrial DDHD family phospholipase (predicted)
ATCTCCCTGAACGCCCTCCC	GGTCGTAAGGGGGTTTGGGG	SPAC3H1.05	SPAC3H1.05	-0.051	0.1	CAAX prenyl protease (predicted)
ACCCCGCAACCCAACATTCA	CCGGAGCTGTCCCTGCAGAG	mug1	SPCC11E10.03	0.092	0.099	dynactin complex subunit, dynamitin (predicted)
GAGGGGGACAGGGGAGGGCT	AGCGGCAAGCGAAGGCAGAT	SPBC12C2.03c	SPBC12C2.03c	-0.727	0.099	methionine synthase reductase (predicted)
CGGATGATTGGGTGTTGCGT		toc1	SPBP18G5.03	0.264	0.098	Tor complex Tor2 interacting protein 1
CGGTTTTCGACGGCCATAGC	GTACGCACCGCCACAACACC	SPCC126.13c	SPCC126.13c	0.16	0.098	histone deacetylase complex subunit, SAP128 family (predicted)
ATCGTCGGTTGGTGCGTCCT	TGCGCTTGCGATGGGTTGTA	lon1	SPAC22F3.06c	0.109	0.098	Lon protease homolog Lon1 (predicted)
TACATGGCTTGCGCGGAAAG		SPAP27G11.12	SPAP27G11.12	-0.023	0.098	human HID1 ortholog 1
AGGGCTGCGGGTTTCTGTCG	GAGGCGCGGAAAAGTGGAAA	SPAC10F6.15	SPAC10F6.15	-0.09	0.098	S. pombe specific UPF0300 family protein 1
ACACAAACGCAATCGGGCCT	GCGAACCAAGCCCACACCTT	SPBC839.14c	SPBC839.14c	-0.618	0.098	methyltransferase involved in endocytosis (predicted)
GGAGGCTGGTTGGGTGACGT	CCTTGCTTCTTCGGCCGGTA	SPBP8B7.10c	SPBP8B7.10c	0.418	0.097	U3 snoRNP-associated protein Utp16 (predicted)
CGACGGTAGAGAGAGGCGGG	GCGACCCGAAGACGAAGAGG	pom1	SPAC2F7.03c	0.057	0.097	DYRK family protein kinase Pom1
CATTGTTCGGCCTTCGTCCT	GTCCCACGCCCACCACAGGT	SPAC14C4.01c	SPAC14C4.01c	-0.431	0.097	DUF1770 family protein
TCCGCCCGCTCGATGCTTAT	GGCTGAAGGGGAATGGTCGG	yak3	SPAC1F7.12	-0.619	0.097	aldose reductase ARK13 family YakC
	GCCTATCTCCCCCCACGACT	str3	SPAC1F8.03c	-1.763	0.097	siderophore-iron transporter Str3
GCAGGCGACTAGCGTATCCT	TGCGACCTAGGAGTCGTGCT	cfh2	SPCC417.05c	0.113	0.096	chitin synthase regulatory factor Cfh2 (predicted)
AGGGAGAAATTGCCCGGTTT	AACGGCGACGGTGATTGCTG	tco1	SPAC17G6.02c	0.044	0.096	RTA1-like protein
CAAGGGACATGCTGGGCGGT	AGAGTTTGGATGACGCGGGT	SPBC337.02c	SPBC337.02c	-0.611	0.096	cell surface glycoprotein, adhesion molecule (predicted), DUF1773 family protein 6
CGGGGAAAGCACGAGGAATG	CGCTTCCCGACTTTGCCATG	mug186	SPBC14F5.11c	0.486	0.095	sorting nexin Snx41 (predicted)
GGCAACGCAAAAACGGGAAC		SPBC83.11	SPBC83.11	0.203	0.095	ER triose phosphate transmembrane transporter (predicted)
GGAATTGGCGTCTGAGGGCG	GGCTTGGATCTGCATGGGCG	leu3	SPBC3E7.16c	-0.074	0.095	2-isopropylmalate synthase Leu3
GTGGCGGGGACTGACGGTGA	AATTTCGTCCGCCACACCCC	SPAC22A12.17c	SPAC22A12.17c	-0.118	0.095	short chain dehydrogenase (predicted)
CATGCAGCTCCACACCCGGT	ATCACGTCCCAGCTTCCCGG	nat10	SPAC20G8.09c	-0.525	0.095	ribosome biogenesis ATPase
CGTTTGCGCCATCCTATCGG	GCCATTCCGAGCGCCCTAGA	SPAC13F5.05	SPAC13F5.05	-0.534	0.095	thioredoxin family protein (predicted)
TGGGGCGCTCGGTGTAAGAT	GACCGCCCGCCGACATACTA	dni2	SPBC4.01	-0.66	0.095	tetraspan protein Dni2 (predicted)
TCCCCCTCGTCCCATATGCA	ACCGCAAACGCCCAAACCCT	ish1	SPBC365.12c	0.485	0.094	LEA domain protein
GTTGCTGACGGCCCACTTCC	GGCATACGTGGCTTTCGGCG	mug63	SPAC8C9.16c	0.082	0.094	TLDc domain protein 1
ATGAGCCTAGCGAGCGGTAC	GTCCGCAGCGTCCATACACT	SPBPB8B6.05c	SPBPB8B6.05c	0.054	0.094	L-asparaginase (predicted)
AAAAGCGCCGACCAACACCA	TGGGAGAAAAGCGCGAGCAT	SPAC1834.10c	SPAC1834.10c	-0.007	0.094	sequence orphan
CCGTCGTATCCCCGCAAGCT	CCGCCGTCCAAACTGCCCTA	mkh1	SPAC1F3.02c	-0.042	0.094	MEK kinase (MEKK) Mkh1
TCAATCGCCGTGGCCCGAAG	CTCATCATCGTCGGCCCCAA	mag1	SPAPB24D3.04c	-0.067	0.094	DNA-3-methyladenine glycosylase Mag1
TCATCACGGAGACGCCAGTT		SPAC4G9.19	SPAC4G9.19	-0.235	0.094	DNAJ domain protein DNAJB family (predicted)
ACTCCCACACTTCGCGCTCA	GAGGGGGTCGGTAGGGGGGA	kap114	SPAC22H10.03c	-0.579	0.094	karyopherin Kap14
TTTCCTCCCTCGCTCCGTGT	GGAAAGTTAGCGCGCCATGG	thi4	SPAC23H4.10c	0.424	0.093	bifunctional thiamine-phosphate dipyrophosphorylase/hydroxyethylthiazole kinase
GCCTTCGCGCTTTTTTCACG	GCGCCTCCCGACACTAATCC	SPBC11C11.11c	SPBC11C11.11c	-0.558	0.093	ATP helicase Irc3 (predicted)
TTGAGAAAGGCCGAGGGAGT		SPBPB2B2.17c	SPBPB2B2.17c	0.431	0.092	S. pombe specific 5Tm protein family
CCCTAACTGATTCCGCCGCA	AAGGCAAGCGCGCAGTCAGT	trk2	SPAC1639.02c	0.201	0.092	potassium ion transporter Trk2
CCGGTGATGTGTCGCTGCCT	GCACCCCCCACACACGAAAA	SPAC25B8.17	SPAC25B8.17	-0.379	0.092	ER signal peptide peptidase (predited)
AGAACGCGCTCCCTGCCAAC	AGCGAACCGAAAGGGCACCA	gfh1	SPBC211.06	-0.617	0.092	gamma tubulin complex subunit Gfh1
AGCTGTGCCCCCCTCTGGTT		SPCC736.02	SPCC736.02	0.213	0.091	sequence orphan
ACGTGGGTTGTTGATCCGGG	GCAAAGGATCACGGGGAAGC	SPCC622.03c	SPCC622.03c	-0.004	0.091	hypothetical protein
CCCATACAGCACGGCACGAA	AGCCCCCACCCAGTTGCAAT	SPBP4H10.12	SPBP4H10.12	-0.066	0.091	conserved protein
CGATGGCGCGTTGGACTGAA	GTGTTGCTACGTCCCCCCGC	SPAC1039.06	SPAC1039.06	-0.155	0.091	alanine racemase (predicted)
TTCGTATCGGGTTGGAGCGG	TAGGCAGGTTTAGTCGCGGA	SPCC1235.01	SPCC1235.01	-1.009	0.091	sequence orphan
GGCTGGGGGGGGAATGAATA	CCTTTCTGCCGCCGTTCCTT	SPAC513.04	SPAC513.04	-1.236	0.091	sequence orphan
CCGAAATACGCCTCCAAGCC	AGACGGGGACGGGAAAGGGT	rfp2	SPAC343.18	-0.082	0.09	SUMO-targeted ubiquitin-protein ligase subunit Rfp2
TCCGCCCCTCCGACGTCATT	GAGCGTCGTTTCGTTGCCAG	pam17	SPAC167.04	-0.104	0.09	TIM23 translocase complex-associated motor subunit Pam17 (predicted)
TCGCCCTTTGCCATTCTGAT	CTCGGGTAAAAGCGGGCCAA	SPAC1805.14	SPAC1805.14	-0.391	0.09	sequence orphan
TCTGCCTATACGCGACGCCG	TCCCGATGTTGTAGCGTCGC	mxr2	SPBC216.04c	-0.578	0.09	peptide-methionine (R)-S-oxide reductase MsrB
GGAACGACGAACGACAGGCA	TTGCCTTGCTATTCCTCCGA	SPAC1399.01c	SPAC1399.01c	-0.708	0.09	membrane transporter (predicted)
TTTTACCGCGCCCAACGTTC	GCGGTGGCTGGAAGGGTGTT	SPBC215.13	SPBC215.13	0.175	0.089	sequence orphan, predicted GPI anchor
AACGCCACACACGCTACCCA	TGAAGTCGTGCGGGAGGTGG	pyp1	SPAC26F1.10c	-0.082	0.089	tyrosine phosphatase Pyp1
GGGTGTGGGTTGTGTCGCAA	AGGTTTCAGCTTCGCCCGGC	yaf9	SPAC17G8.07	-0.177	0.089	YEATS family histone acetyltransferase subunit Yaf9
AAGGTCTATGGCGGCTCGGG	GGGGAGAGGACACGGGGATT	SPBC1604.19c	SPBC1604.19c	-0.261	0.089	TRAPP complex subunit Trs85 (predicted)
TCCGCTTGACGTGTAGGGTC	TTCAACGACCCAGCAAGCCA	SPBC32H8.05	SPBC32H8.05	-0.723	0.089	conserved fungal protein
TCGGTGCTTGGCCTGTCCTG	GTTGGGGCGTCTCTCCTTGT	SPCPB1C11.03	SPCPB1C11.03	-1.069	0.089	cysteine transporter (predicted)
TCCCCGCTCCTGTCCTGCTT	CAAGGGGGGATTAGCAGCGA	mod5	SPBC530.04	-1.672	0.089	Tea1 anchoring protein Mod5
GGCAGCTTTAAATTGGGCGG	TAAAGCCCCGCCCAAAGTGA	SPAC6F12.06	SPAC6F12.06	0.293	0.088	Rho GDP dissociation inhibitor Rdi1 (predicted)
GACTTATCCCCCCCGTGCCC	GTGAACGGAGGTGCGGAGTG	SPAC26A3.14c	SPAC26A3.14c	0.285	0.088	DUF1748 family protein
TTACGAAGTTTGTGCGCGCG	GCCGTAGGCAGCACCCCCTC	mug93	SPBC32H8.06	0.169	0.088	TPR repeat protein, meiotically spliced
ACAGTCCCAACGCACAGGCA	AGGATGGCTGATTGCGGAGG	SPAC30D11.11	SPAC30D11.11	-0.078	0.088	Haemolysin-III family protein (predicted)
GGGGAGCGGGGATTTAGCGC	GAGGTACATGGCGCGAAGCT	SPAC1F12.04c	SPAC1F12.04c	-0.881	0.088	conserved fungal protein
ACACGAGATGTTGGCCGCCC	CGCGGGACTAAAGCGAAAGT	toe4	SPAC11D3.07c	0.033	0.087	transcription factor, zf-fungal binuclear cluster type(predicted)
CCCGCCGCAGACATGTACAC	CACGGGCCTCCATCACACAC	SPAC17A5.09c	SPAC17A5.09c	-0.147	0.087	protein phosphatase regulatory subunit Glc9 (predicted)
AAGGATAGGGGGGTTGGGCG	CGAGACCACACGCCACGCCT	fmt1	SPAC1805.09c	0.235	0.086	methionyl-tRNA formyltransferase Fmt1 (predicted)
CATTGCCGTCCCTCCCGTAA	ATCGCCCCACGACCCACTTT	SPBC3B8.06	SPBC3B8.06	-0.32	0.086	conserved fungal protein
	CCAAGCCATAAACCCCACGG	wtf2	SPBC1706.02c	-1.04	0.086	wtf element Wtf2, pseudo
AAACACGCCCCGCCAGGAAG	CAATTCCCCAACGCAAGCCT	mid2	SPAPYUG7.03c	0.013	0.085	medial ring protein Mid2
GTTTTTAGGCGGGGAGGCGG	GGAGGTCAGGGTTCGGCGGG	SPCC622.14	SPCC622.14	0.008	0.085	GTPase activating protein (predicted)
TATGGCGGAGGGAGAGGCTG	ATCCCCCGTCGTCACCTCCC	SPCC1620.13	SPCC1620.13	-0.156	0.085	phosphoglycerate mutase family (predicted)
TTGCGGTGGTTTGGGAGGGA	TGAAACAACTGCCGAGGGGG	mug8	SPAC32A11.01	-0.16	0.085	conserved fungal protein
GACACCTAGCGGCCGAAACC	CTGGGGGATATGCGGGTCGA	mto2	SPBC902.06	-0.254	0.085	MT organizer Mto2
CTGTGGCGCGCATTTTTCGA	GTTGACGAGGGGCGGGCAGT	SPAC13G7.09c	SPAC13G7.09c	-0.385	0.084	conserved fungal protein
ACGCTCCAATGCACCCTCGG	CGGCCGCACAGATCGTACAT	SPBC29A3.09c	SPBC29A3.09c	0.646	0.083	AAA family ATPase Gcn20 (predicted)
CCCGCAAAAGCGCTACGGTC	TCCAACCGCATGCAGCCAAG	rhp26	SPCP25A2.02c	0.155	0.083	SNF2 family helicase Rhp26
TGTGACGCTCCGGAAAGTGC	GCGTCGGTGTATGGCTTGCA	sro1	SPBC1347.11	-0.342	0.083	stress responsive orphan 1
CGAAACTACGCGACAGGGCC	ACCAGCCCCCGCATTTTTCA	SPAC1687.21	SPAC1687.21	-0.985	0.083	phosphoglycerate mutase family (predicted)
CCGGGCTGAGCAAACAAACG	GGGAGAAGGCGGATGGGTCA	ptc2	SPCC1223.11	0.219	0.082	protein phosphatase 2C Ptc2
ACGGTCAACGGAGGGCACTG	CTGCTTCTGTCCTGCCCACG	SPAC1952.06c	SPAC1952.06c	0.534	0.081	spliceosomal complex subunit (predicted)
CGCGCGGACACAATCTTACG	TCGCGCCACATCTCCGTCTC	ctu1	SPBC2G5.03	0.025	0.081	cytosolic thiouridylase subunit Ctu1
ATGAATGAGTCCTGCGCCCC	ACAGGGGGCGATTAGACCGG	SPBC1105.01	SPBC1105.01	-0.077	0.081	rRNA processing protein Rrp12-like (predicted)
AATGGCCTGCGGGGTGAGAT;AATGGCCTGCGGGGTGAGAC	ATCAATTTCCCGCCGTGCTT	mug65	SPAC1296.04	-0.322	0.081	spore wall assembly protein (predicted)
TTCACCACGCTGCCCCAACT	CCGCGTCCGAATATCCCCTA	SPAC18B11.02c	SPAC18B11.02c	-0.96	0.081	tRNA pseudouridine synthase (predicted)
CCCCGTCCGCACATCAACAT	CAGTTGTTTGCGGGGCTCGT;AGTTGTTTGCGGGGCTCGTT	rpl2401	SPAC6G9.09c	0.237	0.08	60S ribosomal protein L24 (predicted)
CCCACCTCCAAACAACCGCT	TTCGGTCTGGGGCTCTTGGT	rtf2	SPAC1D4.09c	0.07	0.08	replication termination factor Rtf2
AGGCCGCGGTACCCAATCTA	CAACCCCCTTTTCCGCCATT	SPBC30B4.06c	SPBC30B4.06c	-0.234	0.08	mitochondrial GIDA family tRNA uridine 5-carboxymethylaminomethyl modification enzyme (predicted)
	TACTATTCCCCGCGCCCACG	SPCC63.14	SPCC63.14	-0.584	0.08	conserved fungal protein
TCGGGGCCAGTGATTGATTG	CAAGCTGATCCACCATGGCG	pet127	SPCC1183.04c	-0.795	0.08	mitochondrial RNA metabolism pathway protein Pet127
CGTTAGAGTAGCCGAGGGGG	GACCCGCTTCCCGCCTACAG	SPAC17A2.07c	SPAC17A2.07c	0.144	0.079	sequence orphan
AAGAAAGGGAGCGCAGCCGG	ACGTGGGGAGGGATGGGAGG	pcl1	SPBC1683.10c	0.03	0.079	ferrous iron transporter Pcl1
CCGCTATCGTCCCGTTTCCA		far10	SPBC3H7.13	-0.031	0.079	SIP/FAR complex FHA domain subunit Far10/Csc1
GGAAGTGCTAAAACGGGGGT	ACTACCCCGCACCCGATCAA	SPAC14C4.10c	SPAC14C4.10c	-0.1	0.079	Nudix family hydrolase
GATGTTTGCTGTCCGCCCCA	CCCGAGCATCAAAGAAGGCG	SPBC21C3.06	SPBC21C3.06	-0.129	0.079	sequence orphan
CTTCAGTGGGGCGGGATGTT	CAACAAGGGGCCGCGAAGGT	SPBC20F10.02c	SPBC20F10.02c	-0.223	0.079	DUF1741 family protein
CCGCTTTGCTGCTTGTTGCT	GGCCCCCGATGCATACACCA	SPAC688.12c	SPAC688.12c	-0.241	0.079	sequence orphan
TCTCAAAAAGCCCGGCCAGG	GCTCCGCGACTTTAGGCCCT	SPAC24B11.08c	SPAC24B11.08c	-0.242	0.079	COPII-coated vesicle component Erv46 (predicted)
TCAGGTCGTTGGCGTGGTCC	AGCGCGACCTGAAACCCATG	SPBC1539.02	SPBC1539.02	-0.307	0.079	conserved eukaryotic nuclear protein implicated in meiotic chromosome segregation
AGGCCCACCGCATGCTTACC	TTTCGACCGGCCCCTTGCTA	SPAC5H10.04	SPAC5H10.04	-0.434	0.079	NADPH dehydrogenase (predicted)
TGGGGGACGAGTAGGGGGTG	CCTCCCCAACACCTCCCGTT	SPAC4G8.03c	SPAC4G8.03c	-0.544	0.079	RNA-binding protein (predicted)
ACCTCTTTTCAGCTGGCCCG	GGGGGGGCGGAAATTTAGTG	SPAPB1A10.08	SPAPB1A10.08	-0.56	0.079	sequence orphan
TCGCGACCCATAACCGTTCC	CCGACCCAGAAGCAAGCACC	rps1102	SPAC144.11	-0.64	0.079	40S ribosomal protein S11 (predicted)
AACGAATGCCGGGAGGGGTC	CTTCACGCGTCTGCCCCACT	SPBC16G5.09	SPBC16G5.09	0.315	0.078	serine carboxypeptidase (predicted)
	CCAACAAACGCGGCCAAAGC	bis1	SPCC364.02c	0.157	0.078	stress response protein Bis1
TTCGTCGGGCGGTGATAAGG	GTTGCCTTATTGGTGCGCGG	SPAC3H1.14	SPAC3H1.14	0.127	0.078	cytoplasmic vesicle protein, Vid24 family (predicted)
AATGCGTGTCAGGGGGGGTA	CCCTGCCCTCCTCGCGTTTT	SPCC1442.13c	SPCC1442.13c	-0.212	0.078	RNA-binding protein, G-patch type
TTTGGCATGGCCGGAGGAGG	ACCAAGCGAAGACGGGCCAC	vps55	SPAC630.11	-0.255	0.077	vacuolar sorting protein Vps55 (predicted)
GTCGTACGCGGGCTGGCTTG	ATGGGGGGGGACGGTTATAT	SPBC1348.03	SPBC1348.03	-0.28	0.077	S. pombe specific 5Tm protein family
GGTGCGTCTGCTAGGCCGTG		SPAC1687.14c	SPAC1687.14c	0.359	0.076	EF hand family protein, unknown role
AGGCTGCGCGCGAATAACCA	CTGGACGGCTGGCGGCTATT	pof9	SPBC3H7.06c	-0.114	0.076	F-box protein Pof9
GCAACAACCGAGCAAGGGGG	CAGCGGCCCACGAGTTGACA	mug151	SPAC3H1.03	-0.466	0.076	mouse transcriptional regulator, HCNGP-like (predicted)
CGCGGCGCCTTACATGAGAA	TTAGCGGGTGGGCCGATGTT	SPAC343.04c	SPAC343.04c	-0.577	0.076	WD repeat protein, human WDR26 family, ubiquitin ligase complex subunit (predicted)
AGGCTCGACCGCAATCCATA	GAGCGGTGGGGTCGAAAAAG	meu31	SPAC1A6.06c	0.833	0.075	sequence orphan Meu31
TCTCCGCCCGCCAAAATGTC	GTCCCAACACCCCCATCCGC	clp1	SPAC1782.09c	0.294	0.075	Cdc14-related protein phosphatase Clp1/Flp1
AAGAGTGAGTGCCGCGTGGA		SPAC4H3.01	SPAC4H3.01	0.145	0.075	DNAJ domain protein Caj1/Djp1 type (predicted)
GTCTGGCGGTGGGGCTTAAA	TAGGGTTGTTCGCGTGGTGC	mug64	SPAC56F8.05c	0.132	0.075	BAR domain protein (predicted)
ACGCAGCATCCTTTTCGGGG;ACGCAGATCCTTTTCGGGGT	ACAGTTTGGTGAGCCCGGAT;ACAGTTTGGTGAGCCCGGGA	erv14	SPAC30C2.05	-0.017	0.075	cornichon family protein Erv14 (predicted)
CGCGTTTTGTCGAGGCGAGT	CAACTTCCCCGCTCGAGCTC	chl1	SPAC3G6.11	0.388	0.074	ATP-dependent DNA helicase Chl1 (predicted)
AAATCCGAAAGAGGCGAGCG	AGCCTATGTCGGGTGGGGCG	sap14	SPBC29A3.07c	0.082	0.074	U2 snRNP-associated protein SF3B14 Sap14
	TTTTGCGTAATCCCAGGGCC	oga1	SPBC16A3.08c	-0.035	0.074	Stm1 homolog Oga1
TACCGGGGACATGGCGCAAA	AGAATGTTTTGGCCCTGCGC	mug106	SPAC26F1.05	-0.106	0.074	sequence orphan
AGACGGCTGAGGGCAACTGG		SPBP35G2.04c	SPBP35G2.04c	-0.161	0.074	sequence orphan
AGCAACGAAGGGCACGGATG	GCGTTGTGTATCGGTCGGCG	rga2	SPAC26A3.09c	-0.21	0.074	Rho-type GTPase activating protein Rga2 (predicted)
TGAGTTCTGCTGGTGGGCGC	GCATAAAACTCCCGCCCCCT	mni1	SPBC19C7.01	-0.691	0.074	Mago Nashi interacting protein Mni1 (predicted)
	CGGGGCCAATTATCAGGGGA	SPCC584.15c	SPCC584.15c	-1.437	0.074	arrestin/PY protein 2
CACAACGCAAGCCGAGGGTA	CCAAAAGAAGGACGCGAGGG;GTAACCCAGCACGGCACCAA	mcs2	SPBP16F5.02	0.063	0.073	TFIIH complex cyclin Mcs2
TCGATATCCAGGCCCCCCAT;GTTGGGGGCCGTGTTGATGC	ACACGGTATCAATGGGCGCG	SPCC4B3.02c	SPCC4B3.02c	-0.274	0.073	Golgi transport protein Got1 (predicted)
GGCAAGCACGCGGAAATCAG	AGTGCTGCTGTTCCTGCCGA	puf6	SPCP1E11.11	-0.353	0.073	Puf family RNA-binding protein Puf6 (predicted)
CACAATAAACGCGGCACGGA	AGCTCTACCACATCCCGCGC	mcp3	SPAC1006.04c	-0.438	0.073	sequence orphan
GCCCCGAACAGACAAAACCG	CGTTGTCGCGGGGGTGATGT	SPAC139.01c	SPAC139.01c	-0.446	0.073	nuclease, XP-G family (predicted)
CCCCTCAGCCCCAATCAGTG	AAGGGGCTAAGGCAAGGGGT	SPAC4C5.03	SPAC4C5.03	-0.061	0.072	CTNS domain protein (SMART)
GCAGGCGGGTCTTGAGGGAA	CCCCTGCCCCCTCCACTTTT	jmj2	SPAC1002.05c	-0.15	0.072	histone demethylase Jmj2
AGGAATGGGTGAGGGTCGCG	ACGGGCCGATGATGCACTTG	slx4	SPAC688.06c	0.071	0.071	structure-specific endonuclease subunit Slx4
TGCGTGGCGGAGGAATGAGC	GATAGGATACGGGGCGGGGT	pkp1	SPAC644.11c	-0.112	0.071	mitochondrial pyruvate dehydrogenase (lipoamide) kinase Pkp1 (predicted)
CACGACGGCGCACGAAGATA	TCCTGCTTGCCGATCGTCCC	pnc1	SPBC365.20c	-0.211	0.071	nicotinamidase Pnc1 (predicted)
GGCGGCTTCGGGGCTTAATA	GGGGTGACTTTGCTGGGGAA	dlc1	SPAC1805.08	-0.351	0.071	dynein light chain Dlc1
CCTGGTTCGGGGGTATCGGG	AAACTCTACCCCCGCCCACC	SPAC30C2.08	SPAC30C2.08	-0.406	0.071	conserved fungal protein
ACCCTACGCCCGCAAACCTT	GCGGTATAGGGGGGCGTGAA	SPBPB10D8.07c	SPBPB10D8.07c	-0.459	0.071	membrane transporter (predicted)
CAAAGCGGGTGCGAAGTGGA	CGATATATGGCCACCCCCCC	SPAC1782.02c	SPAC1782.02c	-0.487	0.071	conserved fungal protein
CATTGAACACGACGCCCCCA	TTCGGTCTGGGTTTGCCGTG	SPAC24H6.13	SPAC24H6.13	-0.588	0.071	DUF221 family protein implicated in Golgi to plasma membrane transport (predicted)
TCCCGCTGACCCCTTTTGTG	CTGCAATAAGGGCGGGGTCT;CTGCAACAAGGGCGGGGTCT	mug82	SPAC589.11	-0.85	0.071	mitochondrial translation release factor (predicted)
CGAGCGCCCACCGATTTAGT	TCGGGTGAAGAGGGCAGGTC	mug176	SPBC3H7.14		0.071	BRCT domain protein
CTGAATGGATCCGTGGCGGG	GGAAGGCAGGTTATCGGTGG	hop1	SPBC1718.02	0.13	0.07	linear element associated protein Hop1
ACAGCGAGTTGGGTGGGGCC	GACGACCCCCAAGACCTGCA	fin1	SPAC19E9.02	0.679	0.069	serine/threonine protein kinase, NIMA related Fin1
GCCCTGCCGTTGACCTTTCG	CGGGGGGCATATTGTTGAGG	lys4	SPBC1105.02c	0.399	0.069	homocitrate synthase
GGAAGTGCGGATGGTTGGCG	GCTCACCCGTTCTCCCCCCA	SPCC757.04	SPCC757.04	0.059	0.069	transcription factor (predicted)
AGATTCGACGCGGTGTGGCA	GGCCCAATGCTTCCCGGTAT	vta1	SPAC13F5.04c	-0.454	0.069	Vps20 associated protein Vta1 (predicted)
CGCCCAAAGCCGCAGGAGTA	TTCGGCGGGCTTTGGCATTA	SPBC1348.12	SPBC1348.12	0.089	0.068	transcription factor (predicted)
GTACCGCCCAAACGCCCAAT	GGTTATTTCCGACTGCGCCC	ppk6	SPAC1805.01c	-0.291	0.068	serine/threonine protein kinase Ppk6 (predicted)
CCCCAAAGCAAAACACGCGC	CCGCTCCTTCCTATTCCCCG	SPBC18E5.07	SPBC18E5.07	-0.536	0.068	DUF3210 family protein
CATTTCTTCTTGGGCGCGCA		SPAC3G6.07	SPAC3G6.07	0.12	0.067	dubious
ACGAGCGGTGGAAATGGGTT	AGCCGGCCTCCTTCATTTGC	SPCC5E4.10c	SPCC5E4.10c	-0.245	0.067	human leukocyte receptor 1 ortholog
TCGTCCCGTGCCCCATATCA	CAATCAAGGGGGGCAAACGA	fas1	SPAC926.09c	-0.83	0.067	fatty acid synthase beta subunit Fas1
TTGGGGGATTGGCGCTTATG	CAAGCGAGTCAAGAGGCGGC	trm401	SPAC17D4.04	0.549	0.066	tRNA (cytosine-5-)-methyltransferase (predicted)
AGCCCCCCAACCCTTACGAT		glo1	SPBC12C2.12c	0.442	0.066	glyoxalase I
	GGGCGGTGAACTCTGGACGA	msy2	SPAC2C4.17c	0.283	0.066	MS ion channel protein 2 (predicted)
CTGAGGGGCCGGATTCTTGG	CGGTTGCTTAATGGTGCGCG	SPCC1494.01	SPCC1494.01	-0.126	0.066	iron/ascorbate oxidoreductase family
TCGGGAGCAGCACGTGAAGT	CGGCCGAACCCTGCACAAGT	SPAC5H10.07	SPAC5H10.07	-0.265	0.066	sequence orphan
CGGAACGGGCCTAAGACGAG	TTTGCAGGCCGTCTTGTGGG	SPAC3H5.11	SPAC3H5.11	0.254	0.065	NAD/NADH kinase (predicted)
ACTCTCCGCCCGATCTGCCT	CCGGGAAGGGGGGTGAATTA	SPCC306.08c	SPCC306.08c	0.114	0.065	malate dehydrogenase (predicted)
AGCACGGGCGCGAAACTATG	ACATGCCCCTTGCCCGACCT	wtf7	SPCC736.05	0.046	0.065	wtf element Wtf7
AACGCCCTCATATGCCCACG	ACCATTATCCCCGCGTTTGC	mug5	SPAC14C4.08	-0.049	0.065	meiotically upregulated gene Mug5
TGATTGTGGGCGCAGGTTCG	TGGGCTATGGATTTTGGGGC	mug105	SPAC25H1.04	-0.229	0.065	ubiquitin-fold modifier-specific protease (predicted)
AGCGGGCGGAGGGTTATCAG	ATTCTTCGTGCCCCCGTCCT	mug55	SPCC1620.04c	0.163	0.064	Cdc20/Fizzy subfamily WD repeat protein
TCGAGGAGGGAGCAAACCAA	TTGTGCAACGGGAATGCTCC	pdh1	SPCC1235.08c	-0.175	0.064	DUF1751 family protein
TGCACGCGGTCCTTCCTGTT	CGGGCTTACTTAGGCAGCGG	cha4	SPBC1683.13c	-1.072	0.064	transcription factor Cha4 (predicted)
GGAAACCTGTGCGTCGGGAG	ATTGTCTGGCGCCCGTGGAT	SPAC2F3.07c	SPAC2F3.07c	0.175	0.063	sequence orphan
TCCCAAATCGGTTGCAACGG	TTCCGCCATCGACTTCAGCC	gmh3	SPAC22E12.06c	-0.03	0.063	alpha-1,2-galactosyltransferase Gmh3
TGGTCCGGGCAGTGGGTTAT	CGTGAGTCGCCGAGGAGATG	mlh1	SPBC1703.04	-0.345	0.063	MutL family protein Mlh1 (predicted)
CTCACCCCCGCCTTATCCCT	GTACAGTGGGAGGCGGGCGA	SPAC22H10.02	SPAC22H10.02	-0.439	0.063	conserved fungal protein
TGAGCGTGGTTACGGGGACA	AGCGGAACGGAGGTGGACGG	dbl5	SPCC548.05c	-0.577	0.063	ubiquitin-protein ligase E3 Dbl5
GAACCGCAGGACATCGCCCT	CACCTACAACCCGGCCAGCA	spc34	SPAC8C9.17c	0.523	0.062	DASH complex subunit Spc34
CACGCAAACCACTCACGCGA	TATCCTTGTCGGGGCGGGTG	rnp24	SPAC3G6.04	0.319	0.062	RNA-binding protein Rnp24
GGCCTGCGAGTGGGGTTGTC	ATGGCGGGGGTTTCCTTGTT	SPBC3B8.08	SPBC3B8.08	0.183	0.062	Sjogren's syndrome/scleroderma autoantigen 1 family (predicted)
AGCATGGGTTTCACAAGGGG	GTCGAAGGGAACAAGGGGGG	SPAC11D3.03c	SPAC11D3.03c	0.095	0.062	conserved protein
CTTTGTCGCGGTCTCCCCAG	GGTGAGAACCCCAATTGGTT	SPBC15C4.06c	SPBC15C4.06c	-0.126	0.062	ubiquitin-protein ligase E3 (predicted)
TGCACCCCAACCACGACCAG		SPAC8E11.01c	SPAC8E11.01c	-0.221	0.062	beta-fructofuranosidase (predicted)
GGTCGGTGGATGGGAGCTGT	CTGCGTTTTCGGCCCCTTCC	SPAC4F10.19c	SPAC4F10.19c	-0.232	0.062	zf-HIT protein Hit1 (predicted)
TGTGTAAGGGCGATGCGGGA	GCCACATAAGCCAACCCGCA	SPBC1685.14c	SPBC1685.14c	-0.516	0.062	Vid27 family protein
ACATGACACAACCACGCCGG	CGGGCAGAGACGGTGGAGAT	SPBC660.17c	SPBC660.17c	-0.53	0.062	sequence orphan
CGCCCCCGACCAGTTTTTTT	AGATGCATGGTCGCGTGGGC	fmd2	SPBC1198.01	-1.136	0.062	glutathione-dependent formaldehyde dehydrogenase (predicted)
	GGAGGGTACAAGAGCGGGGG	SPBC16C6.03c	SPBC16C6.03c	-1.534	0.062	ribosome assembly protein (predicted)
TCGGGACAGGCGGGTAAGAA	TCGGATCCAAGGCAATAGCG	lem2	SPAC18G6.10	1.045	0.06	LEM domain protein Heh1/Lem2
CTTCCTTCGTGTTGGGGCGT		srb10	SPAC23H4.17c	-0.053	0.06	cyclin-dependent protein Srb mediator subunit kinase Srb10
TTGGGGCGGGTCTGTAGGGA	TCGGGCTGGCGGTTTTTTTT	ubp8	SPAC13A11.04c	-1.221	0.06	SAGA complex ubiquitin C-terminal hydrolase Ubp8
TTCGGTTAGCCCCCCCCATC	GTCGGTGAAGGAGGGCGGTA	plr1	SPAC9E9.11	-3.11	0.06	pyridoxal reductase Plr1
GAGGGAATCGTTGGCGGGTC	CATGGGGTGGGCGCTAGCAA	dsc2	SPAC1486.02c	0.64	0.059	Golgi Dsc E3 ligase complex subunit Dsc2
GTCACGTGTTCTGCGGTTCC	CCACGCCTCCTAGCCCTCCA	rer1	SPAC22E12.05c	0.177	0.059	Rer1 family protein (predicted)
CAAAGGCCCAAATGATCCCG	TCGAGGTGGGGCGTACAGGT	inp2	SPBC21B10.06c	0.045	0.059	myosin binding vezatin family protein involved in peroxisome inheritance Inp2 (predicted)
AGCCCTAGCACCCGATCCCT	ACACTCACGACCACGGCCCT	fra1	SPAC22G7.01c	-0.26	0.059	iron responsive transcriptional regulator, peptidase family (predicted)
GTGAGCACACTTCGGGCGGT	AGGGCGAGAAAGGAACGGCA	nup97	SPCC1620.11	-0.329	0.059	nucleoporin Nic96 homolog
CAGGGGCGTCCAACATTCCG	TAAATCCGCGCCAGTCCCCT	SPAC144.01	SPAC144.01	-0.472	0.059	sequence orphan
ACACCTACCACCCCCTCGGG	TAAAGGGTTCTCGCCACCGG	SPBP16F5.08c	SPBP16F5.08c	-1.401	0.059	flavin dependent monooxygenase (predicted)
TGCTTGGCGCTTGGGTTTAA	GAATTTGCTTATCCCGCCCG	SPAC3H5.09c	SPAC3H5.09c	-0.229	0.058	conserved eukaryotic mitochondrial protein (predicted)
CCATCATCCGCTCCTACCCG	ATGGGCGCGGCGAGTACTGT	SPAC1B3.10c	SPAC1B3.10c	-0.454	0.058	SEL1 repeat protein, unknown biological role
GATTCCTCGCACGCCCCATG	TGAAGTCCGAGGCCGTGTGG	rpl803	SPBC839.04	0.341	0.057	60S ribosomal protein L8 (predicted)
ACCCCCGACCGGCTTAACCA	CAAACCCTTTCATTGGGCGC	rec7	SPCC1753.03c	-0.062	0.057	meiotic recombination protein Rec7
ATACAAGTCGCCCCCGCCCT	GCATGCCACGATACCCCCAA	SPBC365.08c	SPBC365.08c	-0.511	0.057	Der1-like (degradation in the ER) family (predicted)
GCCGGCCTCAATCTCCACCA	ACCTGCCCATGCCTGCCTAC	SPAC977.15	SPAC977.15	-1.039	0.057	dienelactone hydrolase family
	CCGGAGGTGAGGAGCGAAGC	SPAC977.02	SPAC977.02	1.032	0.056	S. pombe specific 5Tm protein family
AGGCACCCGGTCATGTCGAC		moc3	SPAC821.07c	0.391	0.056	transcription factor Moc3
CCGGTGACCCCAGATTCGCA	GCATAAGCGGCCCAAGAACC	fkbp39	SPBC1347.02	-0.202	0.056	FKBP-type peptidyl-prolyl cis-trans isomerase (predicted)
GTCTAGGGCCGGAAGCGTTT	GTGGGGAGATGCGGAAGTCG	SPBC8E4.05c	SPBC8E4.05c	-1.249	0.056	fumarate lyase superfamily
CTCCGGTCCCCTGCCAAAAG	TCCCGTTCCCTCCAAAGCAT	csn4	SPAC22A12.03c	0.189	0.055	COP9/signalosome complex subunit Csn4
TTTCAGGTATGGTGGCGTCG		SPBC15C4.04c	SPBC15C4.04c	0.111	0.055	amino acid permease (predicted)
CCGCAAGCGAAGCCGGAGTC	CAGGGGAATCAGGGCTTGGG	rpl1603	SPBC2G2.05	-0.592	0.055	60S ribosomal protein L13/L16 (predicted)
GAAAGTGTGCACGCCCGGGA	GGGATACCAAAGGCCGGCTC	ecm29	SPAC1782.01	-0.753	0.055	proteasome complex subunit Ecm29
	CGGAACGCAAGCACCACACG	SPAC16E8.17c	SPAC16E8.17c	-1.713	0.055	succinate-CoA ligase alpha subunit (predicted)
TGACCTAGCGCCCCCCGTTT	CGCCCCCTCCGTCATGCTAG	SPBC25B2.10	SPBC25B2.10	0.475	0.054	Usp (universal stress protein) family protein
ACCCAACTGCGCCATCCACA	GACAAGCAGCGAGAAGGCGG	vms1	SPCC1827.04	0.465	0.054	Cdc48p-Npl4p-Vms1p AAA ATPase complex subunit involved in ubiquitin-dependent protein catabolic process Vms1 (predicted)
CGCGGGGGTGATAGCTTGGT	GCTGGCAAAAGACGGGGAAC	SPAPB1A10.05	SPAPB1A10.05	0.748	0.053	sequence orphan
CGGTCGTAAAACGGCGAGCA	CCACAAGGGCGTCGATAGCG	cox8	SPAC24C9.16c	0.161	0.053	cytochrome c oxidase subunit VIII (predicted)
GAGGCCAGACGAACCGCGTA	ACTAAACCGTCGGCCGCCTA	mfm1	SPAPB8E5.05	-0.698	0.053	M-factor precursor Mfm1
TAGTTTACCCGCGCGCCATT	TCACCCATCGTTTGCCGTCA	ptl2	SPAC1786.01c	-1.007	0.053	triacylglycerol lipase ptl2
AACTGGGCGCGCTGATGGTC	GCTATACCACACGCGCGGAG	SPCC1442.14c	SPCC1442.14c	0.643	0.052	adenosine 5'-monophosphoramidase (predicted)
GATTCGCCCTCTCCTGCACT	GCAGGCAGCGTGTTTTGTTT	SPCC622.07	SPCC622.07	0.115	0.052	dubious
GGTGTCCCCAAGCCCTCGGT	ATTTTCCATCGTGGGGTCGG	cnt6	SPAC26A3.10	0.106	0.052	centaurin ADOP ribosylation factor GTPase activating protein family (predicted)
GTCCAACGCCCCACACAAAA	GAGGAAGAACGGAACGCGGA	SPCC1442.07c	SPCC1442.07c	-0.007	0.052	ubiquitin/metalloprotease fusion protein (predicted)
CGAGGATGCGGAGGCGTAGA	ACTATTGGGCTGGCGCGGAT	SPAC1486.01	SPAC1486.01	-0.398	0.052	manganese superoxide dismutase (predicted)
GCAGGGGGAGAGACGCAGGG	ACAGCGGGTTTGGGATTCGA	SPAC869.06c	SPAC869.06c	0.442	0.051	HHE domain cation binding protein (predicted)
CCCGAACCGTCCCCAAAAAA	CCCATCGGTTACGGCTCCCT	apl1	SPBC2G2.06c	0.303	0.051	AP-2 adaptor complex subunit Apl1 (predicted)
GTTTGATTTGGCGGGGTGCT	CCTCCTAAAACCGAGCCCCC	SPAC1039.04	SPAC1039.04	-0.087	0.051	nicotinic acid plasma membrane transporter (predicted)
TGTAGGCGGCGGATTGTGGT		SPBC18H10.21c	SPBC18H10.21c	-0.303	0.051	dubious; unsupported by Solexa transcript data
AACGAGCACAGCGGGACAGT	GGCGCGGACGGAGTTGTATG	SPCC737.04	SPCC737.04	-0.305	0.051	S. pombe specific UPF0300 family protein 6
GGGGGGGCCAGTGTGTGTAC	CCCTACTCGCCTATGCCGCC	SPAC57A10.08c	SPAC57A10.08c	0.542	0.05	carboxylic ester hydrolase activity (predicted)
CCTACCCTGTCGCCCACCTC	GACCGACCAAGTCCCCCTGC	pof6	SPCC18.04	-0.188	0.05	F-box protein Pof6
TCGACGTTATCCGCCCACAG	CGTAAGGCCGCGAAGGTGAT	SPCC5E4.05c	SPCC5E4.05c	-0.2	0.05	mitochondrial serine hydrolase (predicted)
CGCCGAGGTACCAAATCAAA	CCTAGGCCACCCCCCGATGT	iwr1	SPAC23H4.08	0.006	0.049	RNA polymerase II nuclear import protein Iwr1 (predicted)
TTCAGGGCGGCGGATGGTAT	CTGGTCCTTGCCCCCCCCTT	rem1	SPBC16E9.17c	-0.1	0.049	meiosis-specific cyclin Rem1
TGGGATTATGCGGGGTGGAT	TGCATCCGAACAAAAGCCCA	qcr6	SPBC16C6.08c	-0.148	0.049	ubiquinol-cytochrome-c reductase complex subunit 8, hinge protein (predicted)
TCCTCCCAGCTCCCAATCCT	CGCCGCTCTACGTCAACACT	atd3	SPCC550.10	-0.264	0.049	aldehyde dehydrogenase Atd3 (predicted)
TGGGGGTTTCCGTGAGTCAC	GGGCACAAAGCATAAACGGC	SPCC18.13	SPCC18.13	-0.44	0.049	tRNA (guanine-N7-)-methyltransferase subunit Trm82 (predicted)
TTGAGTGTGTGGTGGCCGGC	CAAATGTGAGGGCTGGCGGT;CAAATGTGAGGGCTGGCGGG	SPBPB10D8.02c	SPBPB10D8.02c	-0.522	0.049	arylsulfatase (predicted)
GCATGCAGGGGTTACGGGAC	AGGCGGGAGGGGACTTCGAG	SPCC1442.02	SPCC1442.02	-0.621	0.049	central kinetochore associated family protein (predicted)
GGATCTGGGAAAAGGGGGGG	GCATCCTGACCGCCCTCTGA	ppk11	SPAC2C4.14c	-0.043	0.048	PAK-related kinase Ppk11
AGTGGAGCGCGATGGGAGAC	CTTCCCCCCACATATCCGGC	SPBC27.05	SPBC27.05	-0.45	0.048	dubious
TGTTTGGCGCGGTGGGTAGG	CGCTTGTTACCCGAGGCCAT	SPCC126.01c	SPCC126.01c	-0.522	0.048	conserved fungal protein
AATCGGGACGCAAGAGCACA	ACCCAGCAAGAGAAGCCCGC	SPBC2D10.04	SPBC2D10.04	0.712	0.047	arrestin Aly1 related, implicated in endocytosis
	AAACGAATATCCGCGCGCAC	exo1	SPBC29A10.05	0.547	0.047	exonuclease I Exo1
GCGGTGATCGTTCGTTGGGT		dph5	SPCC576.14	0.371	0.047	diphthine synthase Dph5 (predicted)
AAGGGGATTGTGGCTGACGC		esc1	SPAC56F8.16	-0.014	0.047	transcription factor Esc1 (predicted)
CTCGGTGTCGCGTCTTGGGG	CATGGACGCGCGCTAAAATC	sst4	SPAC19A8.05c	-0.141	0.047	sorting receptor for ubiquitinated membrane proteins, ESCRT 0 complex subunit Sst4
GCTGTTGGCTCGTTCTCGCG	ATGTCCGTGTGCCTGCCTGA	SPBC21B10.07	SPBC21B10.07	-0.342	0.047	glycosyl hydrolase family 16 (predicted)
CGCCAGCGACCCAACGATAG	AGCGAATAAAAGGCGGGGGA	meu14	SPBC1347.03	-0.493	0.047	sporulation specific PIL domain protein Meu14
ACGAGCGCTATAGTCCGCGA	CCATCGCGCTCGTTTCCACC	rmt1	SPAC890.07c	0.279	0.046	type I protein arginine N-methyltransferase Rmt1
AAAAAGCGACATGAGGCCGA	CCGAGTGCAGCAAAGGGCCT	SPAC9E9.05	SPAC9E9.05	-0.186	0.046	sequence orphan
CGGCGGCTTTTGGCTTAATC	GAGGGGGCAGTCCAATTTCG	fmd3	SPCC13B11.04c	-0.289	0.046	glutathione-dependent formaldehyde dehydrogenase (predicted)
CAAAGCGATGGGAGCCAAGG	AGAGCACCCCCACGACCCTC	mex67	SPBC1921.03c	-0.396	0.046	mRNA export receptor, Tap, nucleoporin Mex67
AGGAAACGGATGGCAGGCGC	AGGTCGATGGGGGGAATGGC	SPAC3A11.11c	SPAC3A11.11c	-0.484	0.046	pyridoxal reductase (predicted)
CGCCATCACCCTTGACACCC	CGTGAAGGCGGAAAGCAGCG	isp5	SPAC1039.09	0.401	0.045	amino acid permease Isp5
GCGGCGTCATTCAGGGATCT	ACATTCGAACCCACCCCAAC	mug70	SPAC24C9.05c	0.087	0.045	conserved protein Mug20
TCAGTTCATCCCCGTCGCCA	GCGTTCATCGGGTTTCGCAT	mad2	SPBC20F10.06	-0.159	0.045	spindle checkpoint protein Mad2
GGCGGGTTGAAGAGGCCTGG	AGCAACACCCGCAAAGGCAC	rrp1	SPAC17A2.12	-0.436	0.045	ATP-dependent DNA helicase (predicted)
CTCTCCGCGTCTCATGGCCC	CGCCTCCTCTAAAGCCCCCC	ubc15	SPBC1105.09	-0.918	0.045	ubiquitin conjugating enzyme Ubc15
ACCCGACGCGCACCATGTAA	GAGGGAGAGCGAAGGCCGAG	SPBC28F2.05c	SPBC28F2.05c	-0.994	0.045	xylose and arabinose reductase (predicted)
TGGGTGTTGCGGCTAGGAGG	GTGCTGTGCGGGTTTAGGCG	nap1	SPCC364.06	0.435	0.044	nucleosome assembly protein Nap1
TGCAGCGGAGCATATCAGCC	GGGCAGGGTTGTCGTCTCGT	vrp1	SPBC13E7.09	0.128	0.044	verprolin
ACAGCCCCCAGTGACCCCGT	CGCTGACCCACCCTTGCTGT	SPBC3H7.11	SPBC3H7.11	0.066	0.044	actin binding methyltransferase (predicted)
GCGTTGCCTTCCCGGTTTTG	ACTGTGGTATGGGTCCGGCG	hsp9	SPAP8A3.04c	-0.175	0.044	heat shock protein Hsp9
CAATACCTGTCACCGCGCTC	ATCCGCAGCTCTCCCTCCCC	SPBC1604.12	SPBC1604.12	-0.585	0.044	sequence orphan
GGCGCTGGAGTTGGCTGTCA	CGCGCCAGTCAGTGGACAAG	rlp1	SPBC1685.11	0.315	0.043	RecA family ATPase Rlp1
TCAAGTCCCGATAACCCCCG	CATTGTTGGGCGACCGTTTG	SPAC1F3.08c	SPAC1F3.08c	-0.129	0.043	dubious
GTCAATGCGGCCGAAAAAGG	CGAGCCCCCCAGCGAAATGT	mug166	SPBC651.06	-0.166	0.043	sequence orphan
TGTTGCATCACGCTCTGGGG	GTGCACCCCAGACCCAAAGT	SPAC7D4.08	SPAC7D4.08	-0.178	0.043	sequence orphan
CGAACATATTGGCGCCCGGA	TGGCCGAATAGGGGGTGGTT	cxr1	SPBC23E6.01c	-0.405	0.043	mRNA processing factor
CGCCGCGATTTTTTGCACTA	TTGCCCACGCTGTGACGATT	ppk16	SPAC890.03	-0.129	0.042	serine/threonine protein kinase Ppk16 (predicted)
	CGCGCACGGGTATGTTTGGG	rec12	SPAC17A5.11	-0.59	0.042	endonuclease Rec12
	CCGCTCTCCTCGGTACCCTG	SPAC9E9.15	SPAC9E9.15	-0.76	0.042	CIA30 protein (predicted)
GCAGCGTTACAATGCCGGAG	ATTTCCGCCCCACATTCGCC	gmh2	SPAC5H10.13c	0.013	0.041	alpha-1,2-galactosyltransferase Gmh2 (predicted)
TTCCCCCTCTCGCCGCTCAT	TGCCCTCCGGTAGCTGTCCC	mpp6	SPACUNK4.11c	-0.098	0.041	nuclear exosome-associated RNA binding protein Mpp6
TGTAATGCGTTCCCCTGTGC	TGGGGGGGGGCTTATCGATG	SPBC651.04	SPBC651.04	-0.271	0.041	sequence orphan
GGCGACCCCTAGCGCAGATA	GGTAAGGAAGCGACGGGGCA	fhl1	SPAC1142.08	-0.417	0.041	forkhead transcription factor Fhl1
CCCCGTATGGGTTGGCCTTG	CTCCATCGGGGGGGGGTACT	azr1	SPAC1556.03	-0.277	0.04	serine/threonine protein phosphatase Azr1
CTGGGAGGCCTTGCAGAGAA	TGAACCCTCCCCCCTCGCTT	SPBC582.08	SPBC582.08	-0.358	0.04	alanine aminotransferase (predicted)
	GTATCCGGGGTGTCGCTGCA	SPAC24B11.07c	SPAC24B11.07c	-0.781	0.04	oxidoreductase (predicted)
GGGCTCCAAACTTCCGGGGA	GAATCCCAAGCCCTCCCGGT	erg5	SPAC19A8.04	-0.11	0.039	C-22 sterol desaturase Erg5
TCGCCTTCGGTTGTCCCCAG	ACTGGGCTCGATGGGCTGCT	hta2	SPAC19G12.06c	-0.311	0.039	histone H2A beta
AGGGCGAGTTGGGATTGGCG	GCGTGCCATAAAAGCGGTCG	SPAC17G6.15c	SPAC17G6.15c	-0.618	0.039	MTC tricarboxylate transporter (predicted)
GAACTACGCAACGCCGCAAC	GGGATGGGCGGAGTTTTCAA	SPAC8E11.06	SPAC8E11.06	-0.654	0.039	sequence orphan
GCTCGCCCAGTGCCATTTTT	CGCAATGTGAGCTACGGGGC	SPAC3H1.08c	SPAC3H1.08c	-0.738	0.039	mitochondrial calcium uniporter regulator (predicted)
TAAGACGTACGACACCGGGC	GGGAGATGGCGCGGTACCTG	duo1	SPBC32F12.08c	1.214	0.038	DASH complex subunit Duo1
	CCGCGTTCTTCGTGTCGCTT	sir2	SPBC16D10.07c	-0.504	0.038	Sir2 family histone deacetylase Sir2
TCTTCCTTGTTCCCGCCCAA	TGGTCCGCAAAAACAAGGTG	SPACUNK4.09	SPACUNK4.09	-0.602	0.038	conserved protein
TCCCAGACGCGCTCCAATCA		SPAC222.13c	SPAC222.13c	-0.728	0.038	6-phosphofructo-2-kinase (predicted)
GGAGGCAAGGGGCGAACAGG	GTCATCCCATCATCCCGCCG	saf4	SPBC18H10.10c	0.345	0.037	splicing associated factor Saf4
AACCGTGAAATTGCTCCCCG	CCCAGTTTCACCCGCGCTTT	ect1	SPAC15E1.05c	0.217	0.037	ethanolamine-phosphate cytidylyltransferase (predicted)
CGAAAACCCGCGGGAATACC	ACCGGGGCGACATCATCCTA	SPAC2C4.06c	SPAC2C4.06c	0.089	0.037	tRNA (cytosine-5-)-methyltransferase (predicted)
	TGGCTCTCGCCGCTACGTTA	pho2	SPBC15D4.15	-0.546	0.037	4-nitrophenylphosphatase
ACGGGGTCGCGGCCAACTAC	GCCTCATGCGTCACCCCCTC	SPAC2E1P3.01	SPAC2E1P3.01	-0.773	0.037	dehydrogenase (predicted)
TCCAACAATGTCCCAGGGGC	GTTGAGCGCTAGCGGAGGCA	SPBC1734.09	SPBC1734.09	0.255	0.036	NST UDP-N-acetylglucosamine transporter (predicted)
ACGCGCGGCTTTCGAGACCT	GGCCAACCAACCCAAAACGT	hrd1	SPBC17D11.02c	-0.125	0.036	ubiquitin-protein ligase Hrd1, synviolin family
CGGGCTGTTTTTCGAATGGG	TTGTGGCTTTATGGCGGACG	ppa1	SPAC823.15	-0.178	0.036	minor serine/threonine protein phosphatase Ppa1
TCGAACCCCTCAAACACGCC	ACAAGGATTCGGGGGCAGCA	SPAC9.11	SPAC9.11	-0.456	0.036	sequence orphan
CAAACCACAACCGCCACGAA	CTTCCAGCCGCCCTCTACCT	pyp3	SPAC11E3.09	0.175	0.035	protein-tyrosine phosphatase Pyp3
TCTTTTATGCCCGCCCCAGT	CGGCGAGGGTGGAGAGAACA	dni1	SPAC31G5.07	0.056	0.035	tetraspan protein Dni1
GAGTGAGAGGAGCGGGACGG	GTTAGGTGCCGTTGGGTGGG	SPAC17H9.14c	SPAC17H9.14c	-0.271	0.035	protein disulfide isomerase
TTAATCGGGCGGGCAAGTGT	CCAAGCACCCGAAGCAAGGA	SPAC11D3.02c	SPAC11D3.02c	-0.311	0.035	ELLA family acetyltransferase (predicted)
GGACAGCGCAACGGGGTATT	TGCCGCGCCTCCTGTAGTCT	SPBC660.08	SPBC660.08	-0.654	0.035	sequence orphan
TGGTGGCGGGAGCCGTATTA	CGGGCGATAAAAGTGGGTCG	SPCC70.06	SPCC70.06	0.615	0.034	nuclear export factor (predicted)
AATCCATCAAGTGGGCCCGG	GTCGCGAAGGTGGTGGCGTC	sub1	SPAC16A10.02	0.416	0.034	transcription coactivator PC4
GTTTTTCCCGGTCGACGCTG	GTATTCGCCACCCCACCGCT	SPBC28F2.08c	SPBC28F2.08c	0.079	0.034	HRD ubiquitin ligase complex subunit (predicted)
AGTCGCCACGGTCGAGTGAA	TTGTAACCGGTCGGTGCCAC	SPAPB17E12.12c	SPAPB17E12.12c	-0.1	0.034	mitochondrial coenzyme A/ diphosphate transporter (predicted)
	AAAGTGACAAGCGCGCCCTC	SPBC1709.19c	SPBC1709.19c	0.371	0.033	NifU-like protein (predicted)
TTTTGTGAAGGCGCGATGGT	GCTAGGGGCGCAAAACGACG	adg2	SPAC19G12.16c	0.208	0.033	conserved fungal protein Adg2
CTCCCCCTTTCCTGCCGTTG	TCCAGCACGCCAATAACCGG	SPBC839.02	SPBC839.02	-0.059	0.033	arrestin Aly1 related, implicated in endocytosis
TTTTGGTGACGGCCGGCTAG	GACCTCTCCAATCCGCCGCA	SPCC736.09c	SPCC736.09c	-0.243	0.033	TRAX
CCCCACCGGCGTCCAAGTAC	GATCCCCCGCTTCACCATGT	mmb1	SPBC25B2.07c	-0.246	0.033	mitochondria microtubule binder Mmb1
CTGGGGTCGGGATTGGAGCA	GTTAGCCGAGGGCGGAGGAG	skb1	SPBC16H5.11c	-0.327	0.033	type II protein arginine N-methyltransferase Skb1
TCCCTCTTCCGTCACGCATG		SPAC2F3.16	SPAC2F3.16	-0.053	0.032	ubiquitin-protein ligase E3 (predicted)
CTAGGCGGAGGGGGTATGCC	CCACCTCAGCCGACCATCGA	ptf1	SPAC823.14	-0.157	0.032	Mst2 histone acetytransferase acytyltransferase complex, predicted phosphoric monoester hydrolase Ptf1
CGATAGACAGGGCGGCGGAA	GGGTGGTTGTCTTCGCCGTT	grx2	SPAC15E1.09	-0.187	0.032	glutaredoxin Grx2
TTTGGCGTAGGCGGTCAGGC		pus2	SPBC887.11	-0.222	0.032	tRNA pseudouridine synthase Pus2 (predicted)
CCCTCGCTTCGGCTCCATCC;CAAGGGGGGGTGGGTCGATA	CCGGCGCTTGGGAGTAGGGA	dsc4	SPAC4D7.11	-0.261	0.032	Golgi Dsc E3 ligase complex subunit Dsc3
TCCTCGTGCGTGTGTTCCGT	CGTTGATGCCCCGTTTCGCC	SPAC2H10.01	SPAC2H10.01	-0.488	0.032	transcription factor, zf-fungal binuclear cluster type (predicted)
	CGAAACCCACTGCCCGACCT	SPCC1620.07c	SPCC1620.07c	0.996	0.031	lunapark homolog
CCCTTCTTTGGCCCGTCCTG	CGCGGCGCATAGAGATTTTG	SPAC869.02c	SPAC869.02c	0.486	0.031	nitric oxide dioxygenase (predicted)
TTGGGGAGGGATCGATGGTG	GCCCCACCTAACCCATTGCA	SPBC713.03	SPBC713.03	-0.215	0.031	mitochondrial D-lactate dehydrogenase, cytochrome (predicted)
CACCCTCCTAACCCCCGCTT	GACCCGGCCGCAAAGAACGT	SPBPB10D8.06c	SPBPB10D8.06c	-0.404	0.031	membrane transporter (predicted)
AGGTGTTCGCCGTTCTCGCC	CCTCATTCGTATCTCGCGCG	SPBP4G3.03	SPBP4G3.03	-0.673	0.031	PI31 proteasome regulator (predicted)
AGGAGACGAGTGGGGCACGT	GAGTGTCGTCACGGGCGTCA	SPAC458.02c	SPAC458.02c	-1.053	0.031	mRNP complex (predicted)
GCAGGGCCTTCGATTGGCTT	CTTTGCTGCGTCTGCGGTTG	ase1	SPAPB1A10.09	0.495	0.03	antiparallel microtubule cross-linking factor Ase1
	GTTTATTCGTGCTCGGGCGG	mug2	SPBC106.08c	0.287	0.03	cell surface glycoprotein, adhesion molecule (predicted), DUF1773 family protein 1
TGTAACTGCGGGCTGGGTGA	GGCGCCTACGTTCATTCCGG	SPAC20G8.04c	SPAC20G8.04c	0.15	0.03	mitochondrial electron transfer flavoprotein-ubiquinone oxidoreductase (predicted)
	CGGCGGGCTCCTTATTTTCC	nup124	SPAC30D11.04c	-0.366	0.03	nucleoporin Nup124
GACACAGCCGATAGGCCGCT	TAGCGCTCCTGCCAATCGGC	ace2	SPAC6G10.12c	-0.509	0.03	transcription factor Ace2
CTAGTGTTCCCCGGCTGCGA	GCTACAACTTTACGGGCGGG	ade1	SPBC405.01	0.018	0.029	phosphoribosylamine-glycine ligase/phosphoribosylformylglycinamidine cyclo-ligase
GTGGAATGGCGTTGGGTGGG	CGCCGGCAACAGTAACGCAC	SPBC1539.03c	SPBC1539.03c	-0.198	0.029	argininosuccinate lyase (predicted)
ATGAGAAGGGTGAGGCGCGA	GTCCTTGCTCCGCTGTTGCC	sdh3	SPCC330.12c	-0.204	0.029	succinate dehydrogenase (ubiquinone) cytochrome b subunit (predicted)
GTTCGGTCCTCCCCCACTGC	CAAAGCGTGGTCGGGTCGGA	cyp3	SPBC1709.04c	-0.36	0.029	cyclophilin family peptidyl-prolyl cis- trans isomerase Cyp3
GCGTTTTGCCCGACCCTGAC	ACGGTGCGGTCGGTAAAGGA	ssb3	SPCC23B6.05c	3.27	0.028	DNA replication factor A subunit Ssb3
GGGATCGTGCTGGAGTGCAA	GGGAAATCCGCGGTCAAGCT	SPAC23A1.07	SPAC23A1.07	0.31	0.028	ubiquitin-protein ligase E3 (predicted)
AAGCTTCCATAACCCGGGGC	GTTGTTACCCAGCCGGCAGC	SPBC1709.14	SPBC1709.14	0.023	0.028	peptide N-glycanase (predicted)
CCTACCTTTCTGCTGCCGGC	CATTTGCCAGCCCCCCTTCG	SPCC18.10	SPCC18.10	-0.108	0.028	pyridoxine-pyridoxal-pyridoxamine kinase (predicted)
GGGGAGCAACGAGAAGGTGG	CGGGGGTAGGATTGCACGTT	osr2	SPCC965.06	-0.207	0.028	potassium channel subunit/aldo-keto reductase (predicted)
ATGGCCCCAGCTAGACACGG	TGTCGTGCGATACACCCGAT	SPBC56F2.03	SPBC56F2.03	-0.317	0.028	actin-like protein Arp10 (predicted)
AAAACCTGCTGCCCGCTGAT	GCGCGGCTAATGGGATCGTT	SPAC140.04	SPAC140.04	-0.351	0.028	conserved eukaryotic protein, human CCDC174 ortholog
GTACTTGGGACCGGAGGGGC	AGGGCGGAAAATTGTGGTGG	SPAC9E9.17c	SPAC9E9.17c	-0.694	0.028	dubious
ACTGCGGGCTACATGGGGGT	GGCGTGATGTCGCGTGTAGC	SPAC4G8.04	SPAC4G8.04	-0.799	0.028	GTPase activating protein (predicted)
GGCCGACCCCCATCCAACTT	CGGCATTGGCAGAGAAAACG	nap2	SPBC2D10.11c	0.378	0.027	nucleosome assembly protein Nap2 (predicted)
GGACTAGGTTGGGCGGCTGA	TGTCCTCGCGCCTGATTCCC	gtp1	SPBC354.01	-0.221	0.027	GTP binding protein Gtp1 (predicted)
CCCCGGAGAGCATACCCAGA	GAGCCACAACGTCCCCCTGA	SPBC28E12.02	SPBC28E12.02	0.048	0.026	RNA-binding protein
ATGGGGGCTTGGTGGTCTTG	AAGAGTGGTGCGTTGGGGCG	uep1	SPAC1805.12c	-0.13	0.026	ribosomal-ubiquitin fusion protein Ubi2
AAAACGGGGCGGCAAGAAGG	CTGCGGGGAGTGGCTTCGAT	mug191	SPAC3C7.05c	-0.201	0.026	alpha-1,6- mannanase (predicted)
CAACCCGCCAAACTCGATCC	TGGCGTTCGGTGCTAGCGGT	bag101	SPBC16G5.11c	-0.419	0.026	BAG family molecular chaperone regulator Bag101 (predicted)
CATTCCCGCAAACGCAGCCT	GCAGGGCGGTGTGATGGATA	aph1	SPCC4G3.02	-0.434	0.026	bis(5'-nucleosidyl)-tetraphosphatase
CCATCCGGTCTTCTCCCCAA	GTGCATTTCGTGAGGCGTCG	gst1	SPCC191.09c	-0.89	0.026	glutathione S-transferase Gst1
	TCGGGGGGGAACAAAGGCTC	mug51	SPAC1834.09	-1.019	0.026	variant protein kinase 19 family protein
	CCCCGTTCTTCGTGGTCGCT	sfr1	SPBC28F2.07	0.718	0.025	Swi five-dependent recombination repair protein Sfr1
AAACAGGTCAGGATCGGGCG	TCCCGGTCCGACAACCTCCA	ynd1	SPCC11E10.05c	-0.102	0.025	nucleoside diphosphatase Ynd1
	CCGCAAAGCCCCAGCACCTA	sre2	SPBC354.05c	-0.122	0.024	membrane-tethered transcription factor Sre2 (predicted)
CCTAATGCACACCCCCCGGC		SPAC13G6.13	SPAC13G6.13	-0.129	0.024	sequence orphan
TCAAATTCCAGCCGGTCCCG	AAAGATCCAGCCGGGTTGCA	rrp2	SPBC23E6.02	0.431	0.023	ATP-dependent DNA helicase (predicted)
GGGGGGGCGACGTAATTTTG	TTTGCGGTTTGGTGTGTGGG	SPBC4.06	SPBC4.06	0.33	0.023	acid phosphatase (predicted)
GTATTTGCGGTTGCGGCCAG	TGTGAGACCGCGCAGACGTG	SPBC577.03c	SPBC577.03c	-0.747	0.023	GCN5-related N-acetyltransferase (predicted)
ATGAATGGGACGCGGAGGGG	TTTGGAGGACTTTGGGCGGG	SPCC1919.07	SPCC1919.07	0.802	0.022	sequence orphan
AGAGGGCAGACTTTGGGCGG	GGGTAGGGTGTGGCGCATCG	SPAC17A5.05c	SPAC17A5.05c	0.325	0.022	conserved fungal protein
TCTCCGACCACTGCCCCATT	TGCCAATGAAATCCCGAGCC	SPAC23H3.14	SPAC23H3.14	-0.267	0.022	LAlv9 family protein, involved in post Golgi transport (predicted)
TGGAAGGTAAGCAGGGGCGG	ACCGCCGATCGCTATGACCC	SPAC1A6.03c	SPAC1A6.03c	-0.753	0.022	phospholipase (predicted)
AGCGATGCATTGGGTTCCGA	CCCGGTTGTGGCCTTGTCGT	SPAC750.01	SPAC750.01	0.084	0.021	aldo/keto reductase family protein
AACGGTGGAGATCGGGTGGA	CCTCCCCGCTACCATGATCG	SPCC417.12	SPCC417.12	-0.364	0.021	lisophospholipase family protein
AGCACGCCATCGCACCATTT	GGGATTGGGCAGGCGATAAA	mug184	SPBC1773.09c	-0.621	0.021	meiotically upregulated gene Mug184
CAAAAGCCCCCCCGTCAAAA	CCCTCCAGCCAGATGACCGA	pcm2	SPAC869.08	0.779	0.02	protein-L-isoaspartate O-methyltransferase Pcm2 (predicted)
CCTGCCCAAAGACCAAACGC	GCGAACACCCGACCAGCCAG	mxr1	SPAC29E6.05c	0.529	0.02	peptide-methionine (S)-S-oxide reductase MsrA
CTAGGACATCGGGGCGGGTA		laf1	SPAC14C4.12c	0.403	0.02	clr6 L associated factor 1 Laf1
TTGGCCGCATAGTGACCTCC	ACTGCCCTGTGCGAAGCTGT	SPAPB17E12.08	SPAPB17E12.08	0.305	0.02	N-glycosylation protein (predicted)
CCCTCAGTTCCGCCAGTCCG	CGAGACCAACGCCCACCTTT	naa50	SPCC663.13c	0.262	0.02	NatA N-acetyltransferase subunit Naa50 (predicted)
GTCTGGCCCGCGTTGACATC		pxl1	SPBC4F6.12	0.257	0.02	paxillin-like protein Pxl1
GAGTTGGCGGGTGGCGTTGA	CGGAGGGGAAGAGGTTGGCA	SPBC12C2.01c	SPBC12C2.01c	0.128	0.02	sequence orphan
GCTGAATTGCGTGCCGAGAC	CGTAGATTGTGCGCCCCGTA	SPBC17G9.12c	SPBC17G9.12c	0.06	0.02	hydrolase (predicted)
GCGTCAAGCCGCGAGGAGTT	GGAGCAAGTATGGCCGGGAG	rkr1	SPBC21D10.09c	-0.061	0.02	RQC complex ubiquitin-protein ligase E3 Rkr1 (predicted)
CGGAGTTGTGGGCGTCGGAT	GGCCATACTTCACGACCGCG	SPCC306.07c	SPCC306.07c	-0.167	0.02	U3 snoRNP-associated protein Cic1/Utp30 family (predicted)
TTGTACAGCCGACTCTGGCA		SPCC576.02	SPCC576.02	-0.235	0.02	hydantoin racemase family (predicted)
TAAAAAGCCGGGGGTGCCAG		scn1	SPAC688.13	-0.267	0.02	TatD DNase family Scn1
TGGGGTAATTGGGACGGGAC	GTCATGTCGGGCGGTGGCTC	apt1	SPAC23A1.03	-0.448	0.02	adenine phosphoribosyltransferase (APRT) (predicted)
TCCGGATTGTTACGCCCACG	CGTCGCCGGGGTAAGTTTCA	SPBC17D11.08	SPBC17D11.08	-0.522	0.02	WD repeat protein, DDB1 and CUL4-associated factor 7 (predicted)
TGGGGGCTTAAGTGGCAGGA		gnr1	SPCC1020.09	-1.003	0.02	heterotrimeric G protein beta subunit Gnr1
	CGCGCTCCCCCTACTCGTCC	hsp3106	SPAC22E12.03c	0.988	0.019	ThiJ domain protein
ATCGTTTTTGGCGTTCCCCA	GGCGAAGACGTGAGGGGTGT	SPBC409.17c	SPBC409.17c	-0.204	0.019	DUF1769 family protein
GGTCCAGCCCAGATAGCCGA	CCGCATCTAAGCCCCCATTC	SPCC1739.08c	SPCC1739.08c	-0.34	0.019	short chain dehydrogenase (predicted)
ATTGCCCCCCCAGTTTCGAT	TGTGTCAAGCGCGCGTAGGT	SPBC4B4.12c	SPBC4B4.12c	-0.528	0.019	sequence orphan
TAGACCCGCCATGACCCCAA	CGCCATCCTCGCAACTCACG	SPAPB2C8.01	SPAPB2C8.01	-0.671	0.019	cell surface glycoprotein, adhesion molecule (predicted)
TGATGCAGTGTTCTCCGGGG	GAGCTAGGTCACCGGCCCCT	mod21	SPAC806.08c	0.361	0.018	gamma tubulin complex subunit Mod21
CCACAAGCCGGGAAGGGAAC	TCATGGTGCTCGGTGCTGTG	SPBC354.07c	SPBC354.07c	0.276	0.018	oxysterol binding protein (predicted)
AGGCGGCTTAAGGTCGGGAG	ACCCCATCCCGCTGTCCTCC	SPBC21D10.08c	SPBC21D10.08c	0.06	0.018	sequence orphan
TCGAATCAGCCTGGGCAACC	AGAGGGCCCCACAACGGCAC	rga9	SPAC1952.16	-0.061	0.018	RhoGAP, GTPase activator towards Rho/Rac/Cdc42-like small GTPases (predicted)
CAGCAGATTTTCGGAGGCCC	CTGCTTCTGCTCGTTGCCCG	SPAC23C11.01	SPAC23C11.01	-0.265	0.018	ER membrane protein, ICE2 family
AGCCCACGTGAGAACCCCCA	CCTGGCTTGAATTCGGGCAC	SPAC630.06c	SPAC630.06c	-0.507	0.018	conserved fungal protein
TAAATGTCGAAAGCGCCGGG	CCTATTTCGGTACTTCGGGC	SPAC15F9.01c	SPAC15F9.01c	0.24	0.017	central kinetochore associated family protein
TCAAAACGCGCACCGGGAAA	CGATGCCCAAAGCCCACCAA	SPBC17D1.05	SPBC17D1.05	-0.288	0.017	sequence orphan
CGTGGCGATGTGGGTCTTGG	AGTAGGAAGGAGACCGCGCG	mvp1	SPAC3A11.06	-0.313	0.017	sorting nexin Mvp1 (predicted)
TCACTCCCCAGCGAACGGTC	GTTGTACGTTGCCCGCGGTT	nop12	SPAC16E8.06c	-0.65	0.017	RNA-binding protein Nop12 (predicted)
CCCGCCTTGCCTCTCCTCCT	TGGGGGGGTGGGTTCAAGTG	pub2	SPAC1805.15c	-1.159	0.017	HECT-type ubiquitin-protein ligase Pub2
CGGGCGCGACTCATTCCTTT	TTGCGTGAGGCCGTCCTGTT	SPBC725.01	SPBC725.01	-1.619	0.017	aspartate aminotransferase (predicted)
CCGAAACGACCCCATGCGAT	CAGAGGCGCGCCAAGGGATA	ppk21	SPBC1778.10c	0.62	0.016	serine/threonine protein kinase Ppk21
CGGCGTGCTAGCGAATTTGG	ACACCCCCAACATGACCCGT	SPAC17C9.14	SPAC17C9.14	0.529	0.016	Pex19 protein (predicted)
CCTCGGCGCGTACACATCCT	GAGGCGATTTGTTCCGGAGG	rpl901	SPAC4G9.16c	0.203	0.016	60S ribosomal protein L9
CCTGTTGGGGGACGTATGCG	CGGTGAACGATGGGGTGGGT	tea3	SPAC6G10.02c	0.066	0.016	cell end marker Tea3
CATCCGCCAATCAGCCTCCC	CGTTTCTGGCACCCCCTGGA	ubp2	SPAC328.06	0.047	0.016	ubiquitin C-terminal hydrolase Ubp2
GTGGGGCTTGGCGCATTATT	TGGGCGAAGCAGGGGAAGTA	cid11	SPBC1685.06	0.001	0.016	poly(A) polymerase Cid11 (predicted)
CAGCGGTAATGAAGGGGCGT	GGGGCGCAGATCGAAGCTTT	spf38	SPBC1289.11	-0.172	0.016	U5 snRNP complex subunit Spf38
ACCAATGAAGGCCCCCGCAA	GCACCCTGAGCCTGAACGCG	SPAC630.04c	SPAC630.04c	-0.278	0.016	sequence orphan
CCAGCACGCCACCAAGAGCA	GGCTGGAGTGGGATGGGTGT	sxa2	SPAC1296.03c	-0.598	0.016	serine carboxypeptidase Sxa2
CGCTTCCGCTCTCCCGTCAC	AACGCCGGACAACTCAGCCC	SPBC359.01	SPBC359.01	-0.807	0.016	amino acid permease (predicted)
AGTGACCCCAACCCCCCACC	GTGCTGAACGAACCCCGTGA	apn1	SPCC622.17	0.63	0.015	AP endonuclease Apn1
AAGTTGCAATGGACCGCGCC	TGAACGTCGAACAAGCGGCT	SPAC513.07	SPAC513.07	0.09	0.015	flavonol reductase/cinnamoyl-CoA reductase family
TTCGCCAAACGGCTTAAGCG	TGGGAACGGGGCATTAATCG	SPBC19F8.03c	SPBC19F8.03c	-0.06	0.015	ENTH/VHS domain protein (predicted)
GAGGGGGAGAGTATGCGCGT	TGGACTGCCCCCCTTTCATG	SPAPB1A11.02	SPAPB1A11.02	-0.195	0.015	esterase/lipase (predicted)
GCAACAAGGAGACGGGGCAG	AGGGAGGGGTTGGGGGTAAA	SPAC13A11.05	SPAC13A11.05	-0.242	0.015	peptidase family M17
GTTCAAGTGCCGCGTGGGTT	ACGGGTCAGGGCGGTGCTAA	ppk31	SPBC725.06c	-0.006	0.014	serine/threonine protein kinase Ppk31 (predicted)
TTGAATTGTGACCGCCGCTT	GGAGATACAACAGCCCCCGC	sgo2	SPAC15A10.15	-0.137	0.014	inner centromere protein, shugoshin Sgo2
TTTGGGGTCGATGCATGTGT	CGAAGAGCCGGCGTAGAACA	mug157	SPAC12B10.16c	-0.181	0.014	conserved protein Mug157
TCAAGACCCCGAGCGCACCT	TGTGTCCCCTTGTACGCCCG	SPAC56F8.15	SPAC56F8.15	-0.288	0.014	sequence orphan
GTGGAGGGAGGGCTTGGGTG	TGAGATTCCCGCGCGCTATG	SPBC1198.08	SPBC1198.08	-0.392	0.014	dipeptidase Dug1 (predicted)
TTCGCCTCACAGCCCCCAAA	TTGTGGTGATAGGCGGCTCG	SPBC1734.07c	SPBC1734.07c	-0.757	0.014	TRAPP complex subunit Trs85 (predicted)
CCGGATACGTGCCAAGCCCA		SPBC28E12.04	SPBC28E12.04	0.202	0.013	sequence orphan
	CGGAAAGACGACAGCACGGA	SPCC70.04c	SPCC70.04c	0.16	0.013	sequence orphan
CATGCGCCAACCTCCCTAGC	AATTTCAGGCGGGGAGCACC	swc5	SPCC576.13	0.125	0.013	Swr1 complex subunit Swc5
CGGACGTAGGCGGGACTAAA	GTACAAACGCTCCCACCGGC	mug155	SPAC27E2.04c	0.027	0.013	dubious
GACTGAATGCCCGGAGCACC	CCAAACCGGCCGCAAGCTAG	mug114	SPAC4F8.08	-0.175	0.013	sequence orphan
GCGCCACCTCCGCATAGACA	CACAAGCACGAGCGACGGAG	rps1202	SPBC1685.02c	-0.632	0.013	40S ribosomal protein S12 (predicted)
CGCGCAAACCTGAAACCCTG	GACGTCGGCGGGGGTAACAA	dph6	SPBC577.12	0.192	0.012	diphthamide synthetase Dph6 (predicted)
CGGAGCCGGTTGACGTTTCT	TCTCAATGCTAACGGCCCGG	spd1	SPAC29B12.03	0.167	0.012	ribonucleotide reductase (RNR) inhibitor
TGTGGTGTGTCTCGAGGCGC	CAGAAAGCAGGACCCCCCAG	his5	SPBC21H7.07c	0.138	0.012	imidazoleglycerol-phosphate dehydratase His5
CTCGCGCGAACTAGGACCCC	CGAGGTTATTGGGCGGCTGC	mrt4	SPBC11G11.03	0.08	0.012	mRNA turnover and ribosome assembly protein Mrt4 (predicted)
CCACCCACGTCCTTTTGCCC	TCCCGCCCAAAACCGATAGC	cox24	SPAC1782.04	-0.087	0.012	mitochondrial mRNA processing protein Cox24/Pet20 (predicted)
TCCTGCGTGGTTGGGAGTAT	GCACCCGTATTGAACCCGCA	SPAC12B10.15c	SPAC12B10.15c	-0.111	0.012	ribonuclease H2 complex subunit (predicted)
TCATCCGACGCCTACCTGGT		SPBC713.09	SPBC713.09	0.05	0.011	sequence orphan
GGGCAGGGGGCTAACAGGAG	ACAAGGGCCCACGCAGCTAA	SPBP8B7.18c	SPBP8B7.18c	-0.357	0.011	phosphomethylpyrimidine kinase (predicted)
TAGGTGGGGCAGCAGTTCCG	GATTCCTCCCTCCGCTCGTG	plg7	SPBC106.11c	-0.894	0.011	phospholipase A2, PAF family homolog
TTGCGAGGTAAAGCCGGGGA	GCCCCTACCAGTTCGGCCCT	cmk1	SPACUNK12.02c	-0.167	0.01	calcium/calmodulin-dependent protein kinase Cmk1
CCCCCCTTGGTCGACATGAA	ACGAACCCGCGGACAGAGAT	wtf1	SPAC2E12.05	-0.287	0.01	wtf element Wtf1, pseudo
CTCCCGCGCTTCATACCACA	GCCGCGAAAAATAAGCCTGC	SPBC887.16	SPBC887.16	-0.327	0.01	dubious
GCCATGTCGCGTTTGTTGCC	TGTGGGACGGAACAAGCAGG	SPBC19F8.02	SPBC19F8.02	-0.482	0.01	nuclear distribution protein NUDC homolog
TATTGGGAGCATGCGCGAGG	TGGCCCTACATCTCAGCCCC	mca1	SPAPB1A11.04c	-0.556	0.01	transcription factor, zf-fungal binuclear cluster type Mca1 (predicted)
AAGGGCGGCTGTGTACGTGG	ACCTGTTAGCTGCCCACCCG	SPCC1393.13	SPCC1393.13	0.364	0.009	DUF89 family protein
AGCGTGAGGCGGTTCGGTTA	CCCAATCGCCCAGCCCTTTT	SPBC1604.16c	SPBC1604.16c	0.164	0.009	RNA-binding protein, G-patch type (predicted)
GCGGAAGGCAGCGGTCTAAG		SPCC23B6.02c	SPCC23B6.02c	0.07	0.009	pre-ribosomal factor (predicted)
AGGTTGGGGTGGTCCGGATG	ACCCAACCATGTCCAAGCCG	SPBC685.03	SPBC685.03	-0.241	0.009	sequence orphan
TTGTTCGCTTTGGTCGGTCG	AGTGCGAGGGCGGTGAGAGG	nup132	SPAC1805.04	1.614	0.008	nucleoporin Nup132
TCAAGACGGGGTGGGTGGTT	TCAAAAGCCAGCAGCAACGC	SPAC3A11.10c	SPAC3A11.10c	-0.003	0.008	dipeptidyl peptidase (predicted)
CGACGAACGAACTGGCACGG	CGGGTCTGAGGGGCGATAAG;CGGGTCTGAGGGGCCGATAA	slx1	SPAP27G11.15	-0.076	0.008	structure-specific endonuclease catalytic subunit
CGTTGGATGGGGTGGGAATT	GTTCGGACGTTGGAGGGAGC	SPAC806.04c	SPAC806.04c	-0.185	0.008	DUF89 family protein
GCCGGCATCGGGAAATTGAG	GAACCGATAGCGCCTGCCAA	SPAC144.05	SPAC144.05	-0.312	0.008	ATP-dependent DNA helicase (predicted)
ACGGAGTCGGGAAGGGTGAA	TATGGATTAGGCGCCCCGGA	SPAC6G10.06	SPAC6G10.06	-0.313	0.008	FAD-dependent amino acid oxidase involved in late endosome to Golgi transport (predicted)
CTTTGGCCTTAACGGGTTCG		rps2602	SPAC1805.11c	-0.542	0.008	40S ribosomal protein S26 (predicted)
GGTAATGAATGCCGTGGGGG	TTTCGGCAGTGATCGGTTCG	SPCC622.01c	SPCC622.01c	-0.183	0.007	dubious
TTTGACCCCAGCAGCCCACA	GCCAACCTAATCTCCGCGGG	ppr1	SPBC1604.02c	-0.313	0.007	mitochondrial PPR repeat protein Ppr1
GCGGAAGGCGGATACGAATG	GGAACGGGGTGGCAATGGTT	SPAC25B8.09	SPAC25B8.09	-0.795	0.007	trans-aconitate 3-methyltransferase (predicted)
GGAATCAAAGCAGCCGGCCA	AAGCTCGCGCCCCACAAGGA	SPBPB2B2.11	SPBPB2B2.11	-1.737	0.007	nucleotide-sugar 4,6-dehydratase (predicted)
CGGGAGATCGGGGGTTTGTG	CTCCCCGATCCTGCTTCCCT	SPAP8A3.13c	SPAP8A3.13c	0.492	0.006	Vid24 family protein (predicted)
CGCCTAAAACCGAATGCCGC	GCCATACGGGGTCCAAAGCA	sfp47	SPAC7D4.02c	0.417	0.006	Ubp4 interactor Sfp47
ACCCCCGCCCTTATTACCGC	GCCCCCCGATAAACAAGCAG	arz1	SPCC1494.03	0.326	0.006	armadillo repeat containing, Zfs1 target number 1
CAAGGGGTTTTCGAAGCGGT	GAAACTCTGAGGCCGGCGCT	SPAC3H8.04	SPAC3H8.04	0.011	0.006	chromosome segregation protein (predicted)
CATCCGCACCCGAAAACAAA	CTATGGCGCGGTTGGTGGTG	SPAC18G6.13	SPAC18G6.13	-0.023	0.006	sequence orphan
	AGCTCCCGGTCCCCTCATCC	rex3	SPAC1782.08c	-0.118	0.006	exonuclease Rex3 (predicted)
CGGCATGTGGCTGGGTGTAG	ATTCATGATTGGGAGCGGCC	SPAC6B12.14c	SPAC6B12.14c	-0.615	0.006	conserved fungal protein
CCCAGTCTCACCCGCGCTTT	TCACGGACGAGGCAACGACA	SPAC1952.09c	SPAC1952.09c	0.088	0.005	acetyl-CoA hydrolase (predicted)
GGGGGGGTCGTCATTTCGGT	CTCAGAGACGGGCCCAATCC	rhp7	SPCC330.02	-0.392	0.005	Rad7 homolog Rhp7
CCACAGCCCAGCCCAAACAG	GCCTATTCCGCGTCCCAACC	pku70	SPCC126.02c	1.061	0.004	Ku domain protein Pku70
TGTACCCGCCTCTCCGTCCG	TTGATACCCGCGCCTTGGAA	fta5	SPAC1F8.06	0.308	0.004	cell surface glycoprotein
GTCGTTCGTTCCTCGCCCGT	CGCCAAAAGTTCACCCGCAG	SPBC20F10.07	SPBC20F10.07	0.295	0.004	GRAM domain protein
TTGGACGGGAGAGCATCGGG	CGATCCCCGAAGACCCAGGC	SPAC4A8.02c	SPAC4A8.02c	-0.224	0.004	conserved protein, UPF0047 family
GACGACCCGCAAACAAGGCC	CTCGCAGCACCAATAACGCC	mug10	SPAC57A10.04	-0.252	0.004	Rho guanine nucleotide exchange factor (predicted)
	CCCCCGTTTCTCTCCGGTTC	ryh1	SPAC4C5.02c	-0.645	0.004	GTPase Ryh1
CCGTCGCGTTTCTTTCCGTT	GCGAGAGGGCAGTAGCGAGC	SPAC26H5.04	SPAC26H5.04	-0.837	0.004	vacuolar import and degradation protein Vid28 (predicted)
ACAGGGGGGCGATCCAAGTG	CTCGCCTTCTCCCAACCGCC	mrc1	SPAC694.06c	0.629	0.003	mediator of replication checkpoint 1
CGGCCATCCAACCCCAAGAG	ACAAAAATCCCCCGCGTCTT	mug30	SPBP8B7.27	0.461	0.003	ubiquitin-protein ligase E3 (predicted)
GGGGTTGTGCGTGGGGAGGT	TATGAACCGCGGGGAAGGCT	SPCC1259.08	SPCC1259.08	0.264	0.003	conserved fungal protein, DUF2457 family
CCCTTATGCCTCGGGAGTCG	CTTGGGGCAACTGGCTGCGT	opt3	SPCC1840.12	0.183	0.003	OPT oligopeptide transporter family protein Opt3
CCGGGGCTTATCGGTCATTT	GCATATGCAACCTCGCCGCT	SPBC16A3.16	SPBC16A3.16	0.072	0.003	mitochondrial inner membrane protein involved in cytochrome c oxidase assembly Pet191 (predicted)
GGCGCCCCTCTCCTACCATT	TTGGAGGGTGCTGTTCCGGT	SPAP32A8.03c	SPAP32A8.03c	-0.043	0.003	ubiquitin-protein ligase E3 (predicted)
TACCCCCTTGGCCGGCCTTA	TGGGAGGCTGTCTGATGGCG	SPCC1235.03	SPCC1235.03	-0.433	0.003	SMR domain protein, possibly involved in DNA repair and neddylation
CGGGAGAGGAGGGGTTTGGG	AACCCAACCAATCCGACCCA	SPAC23G3.05c	SPAC23G3.05c	-0.478	0.003	regulator of G-protein signaling (RGS) domain (predicted)
ATCCTGGCCGTCTTGGTGCG	AGCCTCGCCCCAACATCACC	SPAC323.03c	SPAC323.03c	0.452	0.002	sequence orphan
CGTGCCCGGTAGCTTTTCGA	CTGAAAGACGGGGCGACCAC	SPCC594.01	SPCC594.01	0.406	0.002	DUF1769 family protein
ACCACCTCATCCCGCCCGTT	CGCGGGAAGGGGGAATGAAG	SPCC18B5.10c	SPCC18B5.10c	0.044	0.002	TREX complex subunit Tex1 (predicted)
TGGGGGGAATGGCACTGAGG	GAACGCATCGACCCACCCTT	SPBC215.10	SPBC215.10	-0.089	0.002	haloacid dehalogenase-like hydrolase
AAACGCCCCTGCCTGCCTTC	CTTGCCTGCTCCACTTGCCC	abc4	SPAC30.04c	-0.449	0.002	glutathione S-conjugate-exporting ATPase Abc4
TTGTGCGCCCGGATGTTTCT	GACCCCCCGAAGTCTCCGAA	SPBC115.02c	SPBC115.02c	-0.586	0.002	AFG1 family mitochondrial ATPase (predicted)
CTCCAGGTCGTTGTTGCCCC	CTCACCCGCTCCCCTGCTTC	crb2	SPBC342.05	4.933	0.001	DNA repair protein Rad9 homolog, Rhp9
TGGGCGTGCAGGATGGTTGT	AAGCGCACATACGACCACGG	SPBC36B7.05c	SPBC36B7.05c	0.918	0.001	ubiquitin-protein ligase E/phosphatidylinositol(3)-phosphate binding protein (predicted)
TATCCCCGCGCAAGTCCTGA	CGGGGCGTGTTTGATGGGTC	klp6	SPBC1685.15c	0.485	0.001	kinesin-like protein Klp6
GCCCAAGACCTCCCGTGACT	CTCCTTTCATCCCCACGCCC	SPCC622.06c	SPCC622.06c	0.388	0.001	hypothetical protein
ACAGCACGAGACAGGCCCCG	CATGGGCCTTACGGGTGCTC	SPAC13G6.08	SPAC13G6.08	0.243	0.001	Cdc20/Fizzy subfamily WD repeat protein
GTACTTCCCCTCATCGCCCG	GTCGGGAGGGGCTGCTATCA;GTCGGGGGGGGGTGGTTTTA	vps68	SPBC8D2.02c	0.101	0.001	vacuolar sorting protein Vps68 (predicted)
GACTCGTGGGCGTGACTCGG	CGGCATTGGACCCCTAGGCA	SPBC1778.09	SPBC1778.09	-0.129	0.001	GTPase activating protein (predicted)
TTGGGTGCGGGTAAGGTCGT	CGGGAGTCGGGGAAGCCAGT	SPAPB24D3.02c	SPAPB24D3.02c	-0.193	0.001	amino acid permease, unknown 3 (predicted)
TTCGCCGCTTGTCCCGTCTA	GACCCCAACCCGCACGAACT	mfs2	SPAC11D3.05	-0.402	0.001	MFS family membrane transporter Mfs2 (predicted)
TGTCATTCGTCTCCGCCCAA	GTTGGTGGTGGGGCGTCTTT	SPBC115.03	SPBC115.03	0.279	0	gfo/idh/mocA family oxidoreductase (predicted)
AAACAGGGCGGTGGGTGAAG	TTTTCAAGGGGCGGAGGACG	SPAC977.12	SPAC977.12	0.26	0	L-asparaginase (predicted)
CCCAAGAAACCAGCAACGCA	CCCCCATGCGCCCTACCTCT	mug165	SPAC5D6.02c	0.181	0	sequence orphan
AGGGGCGAGGGTAAGGGAAA	TGCCCCCGCCACCATTTATT	SPCC61.05	SPCC61.05	0.099	0	S. pombe specific multicopy membrane protein family 1
CAGGGGATGACTGAACCGCA	ACCGGCCAGTTCCATCCAGC	mad3	SPCC1795.01c	-0.071	0	mitotic spindle checkpoint protein Mad3
CGACTTTCATCCCACCTTCC	TCGATTTTGCGACTCCTTCA	SPAC630.10	SPAC630.10	-0.124	0	conserved eukaryotic protein, DUF3321 family
CAGTCCCCGCGCGTTTTGAA	CCATAGGAAGGAGCCGGGGT	gde1	SPAPB1E7.05	-0.146	0	glycerophosphoryl diester phosphodiesterase Gde1 (predicted)
CTCTTTGTCCGCACGCCCGA	TTTTCAGCGGTACGGGGGGG	trm13	SPAC1805.03c	-0.286	0	tRNA 2'-O-methyltransferase Trm13 (predicted)
TGGCTTTTACTGGCTGGGGT		SPBP8B7.23	SPBP8B7.23	-0.347	0	ubiquitin-protein ligase E3 implicated in transcription (predicted)
CGCCCGTGCCGCTTACAATA	GCGCTGCCTCTTGCAACTTG	tri1	SPBC29A10.09c	-0.629	0	trimin, ribonuclease involved in priRNA formation Tri1
TGCGGTTTTGCGGCGGGGTT	GGGCCCGACCAGAACAACAA	SPBC20F10.03	SPBC20F10.03	-1.241	0	conserved eukaryotic protein
ACAACCGAGACAAGCGCCCT	AATTGCACCAGGCGTACCCC	SPBC9B6.11c	SPBC9B6.11c	0.511	-0.001	CCR4/nocturin family endoribonuclease (predicted)
GCTTTTCCGGCCTCCTGTCG	TGCGAGGCCGGAAGTTGCTT	SPBC8D2.17	SPBC8D2.17	0.203	-0.001	alpha-1,2-galactosyltransferase (predicted)
TTGTGCGATGGGGATGGATG	TCGGCTTGTGCTGTGATCGG	SPCC191.10	SPCC191.10	-0.11	-0.001	sequence orphan
CCTCCCCGCGCTCCCTAATC	TTTGGTGGCAGGTGGTGGAA	mug9	SPCC70.09c	-0.216	-0.001	conserved fungal protein
TTCGCGCAGCTCACGATTCA	TGCTCTGGCGGGCTTATCCC	SPBC215.06c	SPBC215.06c	-0.317	-0.001	human LYAR homolog
TTAAATGCCGCGCACGTGAG		SPBPB2B2.05	SPBPB2B2.05	-0.365	-0.001	peptidase family C26 protein
AATAGCCCCGTGCCGGTTCG	GTGCACGCTCTCCAATCCCG	rps802	SPAC521.05	-0.752	-0.001	40S ribosomal protein S8 (predicted)
AGCCCCCGCATCCAATTAGG	GCGACATTAAAGGGGATGCA	tgs1	SPAC2G11.15c	0.41	-0.002	rRNA methyltransferase Tgs1 (predicted)
TCGTATCCTCGTTGGGGCCT;GGGCTTTTGACCATCGCTTC	CCCAAGGAGCGGCGAGTAAG	SPBC19G7.18c	SPBC19G7.18c	0.317	-0.002	sequence orphan
ACGGGGCCTATCAGCTGTGC	TGCCGTTGCAGTATGCTGGG	mfc1	SPAPB1A11.01	0.063	-0.002	copper membrane transporter, meiotic Mfc1
CATCCCGAGTCCAGTGCCCC	ATTTCCCTTCGCACGCCCTA	SPAPB1A11.03	SPAPB1A11.03	-0.014	-0.002	cytochrome b2 (L-lactate cytochrome-c oxidoreductase) (predicted)
GTGGCTGGGTCGGGTACGTC	TCCGACCGCACAAGCACTCA	SPAC343.06c	SPAC343.06c	-0.176	-0.002	phospholipid scramblase (predicted)
GCCGCTTCTCTGGCTCCCCA	GGGGCGGGAGGTAACGTGGT	SPAC1F7.10	SPAC1F7.10	-0.192	-0.002	hydantoin racemase family (predicted)
CAACGCTGCTACGACCCTAT	CCTCCCGCCCCTGTTTTGGT	SPAC2F3.05c	SPAC2F3.05c	-0.528	-0.002	xylose and arabinose reductase (predicted)
TAAGCGGGCAAACATAGCGA	AAGGCGAACGAGGCACGAAT	SPCC1020.05	SPCC1020.05	-0.661	-0.002	phosphoprotein phosphatase (predicted)
GCTCGGGGGGGGTAGTTAGT	CTTCGCCCTTCCACACCGAC	SPCC645.13	SPCC645.13	0.056	-0.003	transcription elongation regulator (predicted)
GCCGAGCACCGATCCCAAGT	CGTGGGGTTTCGGAGGGCTT	SPCC330.06c	SPCC330.06c	-0.343	-0.003	thioredoxin peroxidase (predicted)
GGGTGGGCAGGTCGGGAATT	CTGCCTATGTGCCCCGGTCT	sgo1	SPBP35G2.03c	-1.002	-0.003	inner centromere protein, shugoshin, Sgo1
CACCCACTCACTGCCATTTA	CCGGTGCTTATCGTGGCTTT	sib1	SPAC23G3.02c	0.413	-0.004	ferrichrome synthetase Sib1
CGGAAGGCAGGGGTCGTTGT	CCCTATCACGCCCACGACGG	bsu1	SPAC17A2.01	0.283	-0.004	high-affinity import carrier for pyridoxine, pyridoxal, and pyridoxamine Bsu1
TGTGACGAGCACGTGAGCCT	ATAGTGTAGGCCCTGGGCGT	yip12	SPAPB17E12.02	0.218	-0.004	SMN family protein Yip12
GCATTGATCGGGAGGTTCGG	CCTCCCGAACCGAGACCATC	lsb5	SPBC31F10.07	0.034	-0.004	cortical component Lsb5 (predicted)
TCGATACCCCCAGGCGCCAC	GGGGAAGCGCGCAAAACAGT	SPBC646.08c	SPBC646.08c	0.009	-0.004	oxysterol binding protein (predicted)
GGCAACACGGCAGGAGGACA	GCCGGTCACAAGAAAGCCCC	mug132	SPAC11G7.06c	-0.009	-0.004	S. pombe specific UPF0300 family protein 3
TTAGGGGCTTGGGGCTGTCG	CGCCACCGACCCCTGTCAAC	SPAC12G12.01c	SPAC12G12.01c	-0.067	-0.004	SEA complex subunit ubiquitin-protein ligase E3
GCGACAAGCAAATACGGGCG	ATAGCTGTCACCCCCCGCCG	SPBC887.08	SPBC887.08	-0.076	-0.004	sequence orphan
TGGGTGAGTCGGGGGATTAG	CGACCTGGGGCTTTTGGGAG	SPAC823.02	SPAC823.02	0.974	-0.005	sequence orphan
GTTCATCCCCCACGCATCCA	ACGGAAGAGCCAAGGGACGA	SPAC11D3.18c	SPAC11D3.18c	0.458	-0.005	nicotinic acid plasma membrane transporter (predicted)
GGGGGACGCCAACATCATCT	GAAAAAGACCCCTCCCCGGT	aps2	SPBC685.04c	0.35	-0.005	AP-2 adaptor complex subunit Aps2 (predicted)
CTGTGAAAACGCGAGAGCGG	CGGGTGTGTGGAGTGGTCCG	ppk32	SPBP23A10.10	0.297	-0.005	serine/threonine protein kinase Ppk32 (predicted)
GGTCAGTGGGGGAGTGCGAT	TTTGAGAGCGTGGTGTCGGA	chz1	SPAC4G9.06c	0.147	-0.005	histone chaperone Chz1 (predicted)
GAGGGCACGGGGGCTGTAAC	TTCGCGCGTAGGTTTGCTTG	mug185	SPAC6B12.08	-0.119	-0.005	Co-chaperone for ATPase activity (predicted)
TGCCCTCCACTCCTGCTTTT	TGGGACTGGTGGATGGGCCT	ayr1	SPAC23D3.11	0.686	-0.006	1-acyldihydroxyacetone phosphate reductase (predicted)
CACACTGCCCCCCACCCGAC	GAATCCCCGCCCTACCCTGC	rpt6	SPBC23G7.12c	-0.002	-0.006	19S proteasome regulatory subunit Rpt6 (predicted)
CGCCGAACCCAACATGACGT		SPBC25H2.09	SPBC25H2.09	-0.262	-0.006	DUF1690 family protein
CGGGGCTTTTGCGTCCTTAA	GGGTCAGCAGTCGTTTCCGC	SPAC328.05	SPAC328.05	0.421	-0.007	RNA-binding protein involved in export of mRNAs (predicted)
TCGGTGGTGAAGGTCGGGGT	TGATGCTCCTTGCGCGGTTG	SPBC11B10.08	SPBC11B10.08	0.28	-0.007	WW domain containing conserved fungal protein
CACATCAAAGGCAGGCCCAC		eri1	SPBC30B4.08	0.262	-0.007	double-strand siRNA ribonuclease Eri1
ACCCGCCCGCCTACCAATTA	GCGACTTGGATGGGGCGTAC	SPAC4H3.03c	SPAC4H3.03c	-0.054	-0.007	glucan 1,4-alpha-glucosidase (predicted)
TTACTGGGGTCGCTCCCTGG	GAGCGGATGTCACTTGCGGA	SPCC338.06c	SPCC338.06c	-0.342	-0.007	heat shock protein Hsp20 family (predicted)
CCACAGAAGCCCGCGGTAAC	CGTCCTCCACCGCCATCATT	cao2	SPBC1289.16c	-0.421	-0.007	copper amine oxidase-like protein Cao2
TGCAGTCACGGGGGGAAAGT	GGGGGAGTAGTGCAGGGGCT	dus3	SPAC16.04	-0.512	-0.007	tRNA dihydrouridine synthase Dus3 (predicted)
ATTCTTCGTGCCCCCGTCCT	AAAAGGTGGCTGGTGTCGGG	wtf21	SPCC1739.15	1.092	-0.008	wtf element Wtf21
TGACAAAAGCAATGGCCCGC	TGGGGGTGGGGAAAACGTGT	SPBC3E7.11c	SPBC3E7.11c	0.119	-0.008	DNAJ protein Caj1/Djp1-type (predicted)
AGCAAAGCCCAGACCCCGAG	AGGTTTGCGGGGGACTGAGG	set11	SPCC1223.04c	-0.016	-0.008	ribosomal protein lysine methyltransferase Set11
AGCTACAACCCCCGCCGCAT	TCGCCAGCTGTTCCATCCAC	met17	SPBC428.11	-0.641	-0.008	homocysteine synthase Met17
	TGGCGGAGGCAAGACAGGAA	rpl1101	SPAC26A3.07c	0.617	-0.009	60S ribosomal protein L11 (predicted)
TCAAACGCGAGGGAAAGTGT	GATCGAAAGGGTCGCGGTTT	ssm4	SPAC27D7.13c	0.405	-0.009	dynactin microtubule-binding subunit, p150-Glued Ssm4
ACCGTCGTTGCGCCACTCTG	GAATGACGTAGCGGCCTGCG	arp8	SPAC664.02c	0.393	-0.009	actin-like protein, Ino80 complex subunit Arp8
TTCTCGCCCGTCTCGTTTCG	AGTAGTCCCTGCCCGTCCGA	adh4	SPAC5H10.06c	0.326	-0.009	alcohol dehydrogenase Adh4
CGGGCGTATTTCAAGGGGAG	AAGCCACCCCGAAACGCAGA	pof15	SPAPB1A10.14	0.295	-0.009	F-box protein (predicted)
CGTGTCTGGCATAGGCGGGC;CAGCGAGAGCGGCATAAACG	TATGGCGGAGGGAGAGGCTG	tco89	SPCC162.12	0.052	-0.009	TORC1 subunit Tco89
TCATCGACGCGCTAACCAGT		SPAC513.06c	SPAC513.06c	-0.193	-0.009	dihydrodiol dehydrogenase (predicted)
TGTGGGGAGGTTTGTCCGCT	TTGAGAACAGCCCCGCCCTA	ctf1	SPBC3B9.11c	-0.239	-0.009	mRNA cleavage and polyadenylation specificity factor complex subunit Ctf1
	GGGACTGACCCCGGCCTTGT	tea4	SPBC1706.01	-0.513	-0.009	tip elongation aberrant protein Tea4
CTCCGTCTCCGCTCGCTCCA	GATTGCTTTACGGTGGGCGG	SPAC22F8.05	SPAC22F8.05	-0.971	-0.009	alpha,alpha-trehalose-phosphate synthase (predicted)
TAGTATCCCCCCACCGCCAT	GCCCCCGCATTAGCCCACTT	mcp1	SPAC1687.10	0.351	-0.01	sequence orphan
GGGTATGCGTTGGTCGAGGC	AAGATCGGAAGCGGCAGGGT	wtf10	SPCC1183.10	0.35	-0.01	wtf element Wtf10
TCATCGACGCATCACCGTGC		SPBC2A9.13	SPBC2A9.13	0.133	-0.01	sequence orphan
ACACCCCTAATCCCGGCCTC	CGGCCTCGTGCTAGTTCGTG	trm402	SPAC23C4.17	-0.173	-0.01	tRNA (cytosine-5-)-methyltransferase (predicted)
AAAACTGGCGCCGGAGCAAT	GGCTTGGGGACTTGTTGCGT	ppk30	SPBC6B1.02	-0.248	-0.01	Ark1/Prk1 family protein kinase Ppk30
AATGGGTTCTGATGGCGCCG	TCCGCTCCCTGTGCCTCCTT	nup211	SPCC162.08c	-0.486	-0.01	nucleoporin nup211
TCATCCGCGACGCCTAGAGT		mug15	SPAC57A10.06	-0.797	-0.01	sequence orphan
CCGAAACACCGCCAAACCTT	GTTTATCCGACCGCCGCCTC	rbd2	SPCC790.03	-0.857	-0.01	rhomboid family protease
CAAGCGATCAAGCAACCGGG	CTCTACCCCTCTGGCCCCCG	SPCPB16A4.05c	SPCPB16A4.05c	0.198	-0.011	urease accessory protein UREG (predicted)
CCCGTTTTGCCTGTGTCCCC	TGCGTGTTTGTCCTGTGCGG	abc3	SPBC359.05	-0.969	-0.011	ABC transporter Abc3, unknown specificity
TTGACACGCCCGAACTCCGC	AAACTCCGACCACACCCGCT	rim20	SPAC2G11.05c	-1.12	-0.011	BRO1 domain protein Rim20 (predicted)
AACGGAGCGTGTCTGGTGGT	CCGATTTTAGCCACCCGCCC	exg3	SPBC2D10.05	0.129	-0.012	glucan 1,3-beta-glucosidase Exg3
TGGCGGGACAGTGCATCACA	AGACCAACCCACCTCGGCCG	SPAC4G9.14	SPAC4G9.14	0.047	-0.012	mitochondrial Mpv17/PMP22 family protein 2 (predicted)
CGGCTCGGTGAAGTGTTGCC		stg1	SPAC4F8.10c	-0.28	-0.012	SM22/transgelin-like actin modulating protein Stg1
AAATGCCAGCGGGGAGGTCC	ACCCGGTCATGGCTCGTCCC	alo1	SPAPB1A10.12c	-0.435	-0.012	D-arabinono-1,4-lactone oxidase (predicted)
TGCTTAAGGGACGCGGGACT		set8	SPAC3C7.09	-2.811	-0.012	lysine methyltransferase Set8 (predicted)
GAGAGCCCCGAGACCAGCCA	CGGTTCAGGGGCACAAAGGT	SPCC622.02	SPCC622.02		-0.012	dubious
GGGCCGCGAGTAAAGCAGTT	GAAGAGGTCGAATGGGGGCA	SPAC1527.03	SPAC1527.03	-0.204	-0.013	RNA-binding protein (predicted)
CGCTGCCTATATCCGGGCAA		SPBC83.19c	SPBC83.19c	-0.604	-0.013	sequence orphan
TTGCGCCGACATGTTCCAAG		SPCC550.09	SPCC550.09	-0.125	-0.014	peroxin Pex32 (predicted)
GAATCGCTGCCTGGTACCTC	CTGCTTTTCCCTGCCCGCAT	but1	SPAC27D7.12c	-0.228	-0.014	neddylation pathway protein But1
TCCCCAGCAACGCGCCTCAT	GCCCGGTGCGTCTGTCGTAA	mfs1	SPAC17C9.16c	-0.263	-0.014	MFS family transmembrane transporter Mfs1
TAATGGGCCGCGGGTAAAGG	GCATCAGAACAGAGGGGGGC	uch2	SPBC409.06	-0.586	-0.014	ubiquitin C-terminal hydrolase Uch2
TCGCTTTCCCGGCTCCATAT	CGCTACTGCACGGCCCAAAA	SPAC1565.03	SPAC1565.03	0.857	-0.015	sequence orphan
CCCCCCTTCCCGCAAAAATT	CGGTGGGTGAAGGCGGGTAC	slm1	SPAC637.13c	0.52	-0.015	cytoskeletal signaling protein Slm1 (predicted)
GAAAGTGGGGGTTTACGGCG		SPCC18.02	SPCC18.02	0.231	-0.015	membrane transporter (predicted)
TGCCACCGACCAAGAACGCT	GAGGACATTTGGGGCGGGAC	SPAC30D11.14c	SPAC30D11.14c	-0.055	-0.015	RNA-binding protein (predicted)
GAAGAGTTTTGCCACGCGGA	CGGAGCGCGTGTCTTGTTGG	SPBC31F10.17c	SPBC31F10.17c	-0.074	-0.015	sequence orphan
TGACCTCCTCGGCCTGGTGT	CTAGGAGGGGTCGCGTTGGA	rpl3802	SPAC30D11.12	-0.508	-0.015	60S ribosomal protein L38 (predicted)
CCTACGCCTCCGGAACAACG	TCATTCTTGGTCCTCCCCGC	ubp4	SPBC18H10.08c	0.418	-0.016	ubiquitin C-terminal hydrolase Ubp4
GTTGGCTGGGGACCTGTGCG	CGGTATTGGGAAGCGGCAGA	ght7	SPBC1348.14c	0.322	-0.016	hexose transporter Ght7 (predicted)
CGACACCGGACCCCCTCAGA	TGCTTTGACCTGCCTCGCTG	SPBC557.05	SPBC557.05	0.169	-0.016	arrestin
ACTCACACTGGCGCTCACAG	ATGCCTGGGTCCCTGTGACA	SPAPB18E9.04c	SPAPB18E9.04c	0.072	-0.016	sequence orphan
	GATAAGGCCCCCCGGAACTG	SPAC27D7.09c	SPAC27D7.09c	0.05	-0.016	But2 family protein
TTTTTCGCCTTCCCTCTCGT	TAACAGCCAGACGGGAGCCG	SPBC582.10c	SPBC582.10c	-0.072	-0.016	ATP-dependent DNA helicase Rhp16b (predicted)
CTTTCAATCCCACGCCCCCT	CTTGCTGCCCTTCCGTTGTG	SPAC5H10.05c	SPAC5H10.05c	-0.078	-0.016	FAD binding oxidoreductase (predicted)
ACCTCGCCAACGACACCAGC	ATTTCCGACGCTTACCCGCC	SPCC74.04	SPCC74.04	-0.086	-0.016	amino acid permease (predicted)
ATGCGCCTGTGACCGTGTAG	TCCATTTGAGAGCCACGCCA	rfp1	SPAC19A8.10	-0.321	-0.016	SUMO-targeted ubiquitin-protein ligase subunit Rfp1
GAACGGAAGGCAGGCACCAA	CGGACGTTGCGCGAAAGAAA	SPBC660.10	SPBC660.10	-0.471	-0.016	mitochondrial translation elongation factor G (predicted)
TTCAGACTGCCGCGGTATGT	TACTCGGGCCCGTTGGGATA	mug153	SPACUNK4.19	-0.696	-0.016	sequence orphan
CGGGGTGGAGAGGTGTTGCG	CGGAGGAACAGGGTGGGCAT	SPAC521.02	SPAC521.02	0.538	-0.017	WLM domain protein
TTTATTGGCACAGCGCCGGT	AGCATGTGGCCCGTAGACCC	mok14	SPCC63.04	0.126	-0.017	alpha-1,4-glucan synthase Mok14
TGGAGGACTCGTGCGAATAG	CTGAGGTGATGCGCCTTTGC	tif51	SPAC26H5.10c	0.1	-0.017	translation elongation factor eIF5A (predicted)
CACGCTCCAGGCCATGCACT	GCGCCTGTGGCTTAACCGAA	arp1	SPBC1347.12	0.07	-0.017	centractin family actin-like protein Arp1 (predicted)
TCGGGGTGGGGTTGAAGACA	ACGCATCTGAAACCGCCCAC	SPBC18E5.01	SPBC18E5.01	0.021	-0.017	cycloisomerase 2 family
CGTGTGCGGATCTTTTGCCT	TCAGAGATGACGGCACGGCA	SPAC27F1.06c	SPAC27F1.06c	-0.13	-0.017	FKBP-type peptidyl-prolyl cis-trans isomerase (predicted)
	TTTCGGAGAGCGGTGGGCAA	SPAPB1E7.08c	SPAPB1E7.08c	-0.202	-0.017	membrane transporter (predicted)
CACCACCAGACCCAAACGGC	GTTATAGGGGCTGCGCGGTC	SPBC30B4.02c	SPBC30B4.02c	-0.21	-0.017	R3H and G-patch domain, implicated in splicing (predicted)
GACATGGGGGGAGGAAGACA	CTTCCCCCCTTCATCGCGCT	mak1	SPAC1834.08	-0.321	-0.017	histidine kinase Mak1
GGCGCGGACTAAGCGTGTCA	GGGTGACGCCTTACGCGGAT	dma1	SPAC17G8.10c	-0.464	-0.017	mitotic spindle checkpoint ubiquitin ligase Dma1
GGTCGGCGGTAGGCGTGTCT	GCGGCACGAAACCCTTGAAA	rps2401	SPAC17G6.06	-0.478	-0.017	40S ribosomal protein S24 (predicted)
ACCGGTCCATCCCTAGCCCC	CTGTGGATGTGCGGTTGCGG	SPAC1420.01c	SPAC1420.01c	-0.486	-0.017	DUF1752 family protein, involved in regulation of transcription (predicted)
ACCCCCTGAACCAAGCTCCA	GTGGAAAGGAGCTGGGTGCG	mug109	SPAC2E1P5.02c	0.084	-0.018	Rab GTPase binding protein upregulated in meiosis II (predicted)
CTCTCCCCGTTTGCGCATTC	AGTTTCACCCCGACCGCGCT	btb2	SPBC25B2.06c	0.069	-0.018	BTB/POZ domain protein Btb2
CTTCTCGTTGTCGCCCACCC	ACAGGGCCCAACAAAGCGTC	mug190	SPCP31B10.06	-0.04	-0.018	C2 domain protein
GGTCACTACAGCCCCCCGAA	ATGGGGAGTGCAACGCGAAT	atl1	SPAC1250.04c	-0.148	-0.018	alkyltransferase-like protein Atl1
GGAGACGGGCAAGAAGACCG	GACCCTCGCCTCCTTGCTGC	SPAC3A12.06c	SPAC3A12.06c	-0.192	-0.018	sodium/calcium exchanger (predicted)
CGCCAAGACCACCAAGCTCC	CAATCCACGTACCGCAGCCC	SPBC660.05	SPBC660.05	0.803	-0.019	WW domain containing conserved fungal protein
GGTGAACCCGGCCTACGTGC	AGGGGGTCGGAGGCGAATAA	rho3	SPAC23C4.08	0.617	-0.019	Rho family GTPase Rho3
CCCATGCCGCCCTTAACAGA	CCGCCCCATGTGCTCCTAGT	SPCC18B5.09c	SPCC18B5.09c	0.57	-0.019	sequence orphan
CTTTTGACGGCCTTGCGATG	GGAAGGTCCCGATCGCAGCT	SPAC6G9.15c	SPAC6G9.15c	0.536	-0.019	sequence orphan
GTTCTCTCTTCCCCCGGCCC	GACATTCACACCGGGGCCAG	mug4	SPCC1393.07c	0.367	-0.019	sequence orphan, possibly DNAJ
CTCTTTCGCAGCTACGGGGC	TCACACGCACCTACCCGCGC	SPBC8E4.02c	SPBC8E4.02c	0.154	-0.019	sequence orphan
TCCGCCATGTCCTGAAACCA	CCCGCTTCGACAATCCCCCT	pom34	SPAC1002.02	0.085	-0.019	nucleoporin Pom34
TGGAGACGAGAGCGCGAGGT	GTGAAGGCAGGAAGGGGCGG	SPCC777.15	SPCC777.15	0.055	-0.019	tRNA dihydrouridine synthase Dus4 (predicted)
CTGGCGCATGGAAACACCGA	CCTATTGTCCTCACCTGCCG	SPAC4F10.17	SPAC4F10.17	-0.122	-0.019	conserved fungal protein
GGTTGAGGACGACGGCGAGG	AGGCCGAGGTGGGAAAGGAC	SPCC285.04	SPCC285.04	0.34	-0.02	transthyretin (predicted)
GCGCTTGGTGCCTCTCCACT	GGGAACGCCACACCGCGCAT	isp4	SPBC29B5.02c	0.324	-0.02	OPT oligopeptide transporter family Isp4
TGCGCGTTTGGGATGCTAGG	TGGTCGCGGCCGGGTTTAAT	SPBC1685.05	SPBC1685.05	0.16	-0.02	serine protease (predicted)
CCCAGCGGCCAAATATCCTC	CTGTGCATTGGTACCTGGGC	set10	SPBC1709.13c	-0.055	-0.02	ribosomal lysine methyltransferase Set10
GCAGGCGGATTAGGGGAGTT	CGTAGGTCGTGGGCGTCGTG	SPAC12G12.12	SPAC12G12.12	-0.242	-0.02	NST UDP-galactose transporter (predicted)
GCTTATTGCTGGGGGGCGGT	TGCTACTCCGCCCTGTCCCA	SPBC1683.11c	SPBC1683.11c	-0.803	-0.02	isocitrate lyase (predicted)
GGCGAGTGGTTGCGTGATGG		aat1	SPBC359.03c	0.054	-0.021	amino acid transporter Aat1
CCCATGAGGCGAGTGATCCG	TCTCTGGTGCAGTCGCGCGT	gyp2	SPCC1259.11c	0.04	-0.021	GTPase activating protein Gyp2 (predicted)
CCGGAGGCGAACCCAAGAAG	GCCCTGCCATACCGGACCCT	SPBC16A3.10	SPBC16A3.10	-0.12	-0.021	membrane bound O-acyltransferase, MBOAT (predicted)
GGAGGGGTTGGATGGGACGG	GCGGACGAGGAGCCGGGATG	SPAC17H9.12c	SPAC17H9.12c	-0.406	-0.021	mitochondrial cytochrome c-heme linkage protein Cyc2 (predicted)
TGGAAAGCGCACCCCGTAAA	GGTGACGGCTCGCTTGTGAA	set6	SPBP8B7.07c	-0.5	-0.021	histone lysine methyltransferase Set6 (predicted)
CTGGGGGAGGTGGCTGGAAT	GCCTACCCTCTGCCCGAGCC	ptr2	SPBC13A2.04c	-0.813	-0.021	PTR family peptide transporter Ptr2
TTCGATTGCGTGGGATGGGT	CCTGGGGACCGATATGTGCG	tim11	SPBC106.05c	0.753	-0.022	F0-ATPase subunit E (predicted)
TACTACGTCCGGCAGCGCTA	TTCGTGGCGTCAGACAGACG	SPAC1786.04	SPAC1786.04	0.358	-0.022	sequence orphan
	CCGGCAACCCCAAAACCACT	SPAC2E1P5.03	SPAC2E1P5.03	0.34	-0.022	DNAJ domain protein Erj5 (predicted)
ATTGCGGGGAGTGGGAGACT	CGGGTTGGTTGCGTCTTCCT	SPCC550.15c	SPCC550.15c	0.076	-0.022	ribosome biogenesis protein (predicted)
CCTCTCCGATGCCCTGAAAC	TCGGGCAAGCAAAGCAAGCG	eta2	SPAC31G5.10	-0.139	-0.022	Myb family protein Eta2
CCCCGCTTCAGTTCCCGTTT	GTTTGTGCAGCGCGGTTCTC	SPCC417.03	SPCC417.03	-0.18	-0.022	dubious
GAACTCGGCGCTACATCGGG	ACGATATTCCCCGCAGCCCT	SPAC22A12.06c	SPAC22A12.06c	-0.233	-0.022	serine hydrolase-like
CGCAATTGTCGGAAGGCTCA	GCTTGATGTGTGGCGCAGGG	SPAC1F7.11c	SPAC1F7.11c	-0.195	-0.023	transcription factor, zf-fungal binuclear cluster type (predicted)
GACTACGAGGCATGGGCGCA	GGGCAGCGAAAGAGTAGGCG	slx9	SPAPB21F2.03	-0.327	-0.023	ribosome biogenesis protein Slx9 (predicted)
GAGAACTGAGCGCCCACCCT	CCGGGCCAGACGATAACGAA	SPAC23D3.05c	SPAC23D3.05c	-0.383	-0.023	alcohol dehydrogenase pseudogene
GGTAGCGGGGGGAACGTGGA	CTGAACACTTGACGCGCGCC	SPBP22H7.04	SPBP22H7.04	-0.419	-0.023	sequence orphan
AACAAGATGCCAGCCGCGAC	TCTGGTAGCTGGGGCTGGGA	mdl1	SPBC9B6.09c	-0.609	-0.023	mitochondrial peptide-transporting ATPase
AGCCTCCCCGAACCGACATT	GGTATGCCCCAGATCGTGCC	SPAC2G11.04	SPAC2G11.04	-0.72	-0.023	RNA-binding protein, G-patch type (predicted)
AGCCCTCGCCAATCCATCGC	CGGCTGCGGGATATGTTGGA	toe3	SPAPB24D3.01	-0.062	-0.024	transcription factor (predicted)
TTTTGCTGATGGCGGGTTGG	GCGGTTTGCCTGTTCGGGAG	SPBC1198.06c	SPBC1198.06c	-0.116	-0.024	mannan endo-1,6-alpha-mannosidase (predicted)
GGAGGGGCAGCATCGGTTTC	TAATCGTCATGCGGGGGGAG	agn2	SPBC646.06c	-0.441	-0.024	glucan endo-1,3-alpha-glucosidase Agn2
	TCGGGTCTGTGCTGGGAAAT	SPBC19F8.04c	SPBC19F8.04c	0.553	-0.025	nuclease
TGACGAAAGCCAACCGGATG	CAAAGCATGACTGGGCCGAA	iah1	SPCC126.10	0.508	-0.025	isoamyl acetate hydrolytic enzyme Iah1 (predicted)
CGGTCGGGATGTCTGTGTCG	ATCGTGGCTGGGGGGTTACA	SPAC24C9.08	SPAC24C9.08	0.486	-0.025	vacuolar carboxypeptidase (predicted)
GGTGCTGTTTCGGCGACGTT	ATTGCGAATGCACCCGTGTG	png2	SPBC1709.11c	0.205	-0.025	ING family homolog Png2
ATTGCTGGAGTGGCGGGGGG	GCAGCAAAGCCACAACCCGC	meu22	SPBC19F8.06c	0.192	-0.025	amino acid permease, predicted Meu22
TCCGTCGTTTGCGTCCAGTC		pit1	SPAC3C7.06c	0.053	-0.025	serine/threonine protein kinase, meiotic Pit1
CTGGGCGGGGTAACGACATA	TCGGTCCATGCCCTCCTTCG	SPBC428.10	SPBC428.10	-0.025	-0.025	sequence orphan
GCTATGCCCTCCTTCGGCGC	TCCTCGCCCGAAACTCCAAG	SPCC569.07	SPCC569.07	-0.29	-0.025	aromatic aminotransferase (predicted)
GGGTGGGGAGGGCATATTGA	ATGAGGGGACAGGCGGAGGT	SPBC691.05c	SPBC691.05c	-0.895	-0.025	membrane transporter (predicted)
GCCGCGCTGTAATCTGCTTG	CTCCCCCGGTCGTTTTTCGC	omh4	SPBC1773.08c	0.883	-0.026	alpha-1,2-mannosyltransferase Omh4 (predicted)
GCAATTCACTCCACGCGCCT	GCTTTTGCGCATTCCGGACC	mug98	SPBC15D4.12c	0.227	-0.026	sequence orphan
CAGGGTTCAGCGCGCAAAGA	GCAGGGGCTCCAGGCAAGAC	toe2	SPAC139.03	-0.026	-0.026	transcription factor, zf-fungal binuclear cluster type (predicted)
GAAATGACGAGACGGGGGGA	GCTTTGCTGCTGATTGGGCC	SPAC977.05c	SPAC977.05c	-0.142	-0.026	conserved fungal family
CTGGTGGTGAGTGGGCGAGG		ppk34	SPCC1919.01	-0.282	-0.026	serine/threonine protein kinase Ppk34
AAACCCACCCCCTCTGGAAT	TAGTCGTTTCTCGGGGGGGG	SPAC4G8.07c	SPAC4G8.07c	-0.39	-0.026	tRNA (m5U54) methyltransferase Trm2 (predicted)
GCGCCTCACACCTCGAACCG	CACGCCAAAGTTCCCCCATT	SPBP8B7.02	SPBP8B7.02	-0.473	-0.026	sequence orphan
GGGGTAAGACAGGCGGGGTT	TGTCCCGCCTGTCTGCCCTT	SPBC83.05	SPBC83.05	0.538	-0.027	mitochondrial RNA-binding protein (predicted)
CACGTGAATTTGGCGGGACT	TGCTGCGTGTCGGGGTAGTT	trp1322	SPCC1322.03	0.504	-0.027	TRP-like ion channel (predicted)
	TCCCTCTTATCGCGTCCGCT	rox3	SPCC1450.05c	0.075	-0.027	mediator complex subunit Med19/Rox3
ACTCGCCCCTCTTGTCACCG	AGGGTGGTGTGGACGGCTGC	SPCC63.06	SPCC63.06	0.045	-0.027	human WDR89 family WD repeat protein
GCCCACTCCCCTGCCTACCC	CGACGCGCGAGCCAAAAGAT	SPBC365.07c	SPBC365.07c	-0.023	-0.027	TATA element modulatory factor homolog (predicted)
CTGGGCGCCTGGGGTATGTT	CAAGTCTAGTCGCGGGGGGT	tvp23	SPBC2A9.05c	-0.246	-0.027	Golgi transport protein Tvp23 (predicted)
TTTCTTGCGGTGCGGCCTTT	CAAGCAGGAGAGGAGCCAGG	ypt4	SPAC1B3.11c	-0.274	-0.027	GTPase Ypt4
TCACGTAGCAGATCCCGCAG	TCCCACGAACCCAACTGCCA	tim21	SPBC1289.09	-0.478	-0.027	TIM23 translocase complex subunit Tim21 (predicted)
CCGTAGGTTGCCGCTTGTGA	ACGTTGTTGGGCTGTCCGGT	frp1	SPBC1683.09c	-0.603	-0.027	ferric-chelate reductase Frp1
TCGGGCTTCTGGGTGGAATG	GGAAAGCAAGAGCCAACGCC	dis32	SPAC2C4.07c	0.746	-0.028	3'-5'-exoribonuclease activity Dis3L2
TTAGCGGGGAAGGTGAGGGA	ACGAGGAGTCGGGGAGGAGG	SPBP35G2.14	SPBP35G2.14	0.263	-0.028	RNA-binding protein
CGGACAGGAGCGAAGCGGAC	CTGTTGGTGCGCGGAGAGTC	SPBC776.16	SPBC776.16	-0.071	-0.028	sequence orphan
TTTGCGCGGTGCCCTCTCTT	GCCGCTTTTCCGCTCACCAG	ies2	SPAC6B12.05c	-0.082	-0.028	Ino80 complex subunit Ies2
CCCGGGAGCATTAGAGGTCG	GCAGCCGTTTGTGAGCCGTT	SPBC18A7.01	SPBC18A7.01	-0.085	-0.028	X-Pro dipeptidase (predicted)
CGCTCAACTTTCCCAACCCG	ACGGCCTGGGGGACTGAAGA	adh8	SPBC1773.06c	-0.134	-0.028	alcohol dehydrogenase (predicted)
GCGGCCATTCAGTACCCCTT	ACGACGGACTGGACGGACCT	SPCC1442.05c	SPCC1442.05c	-0.284	-0.028	mitochondrial protein
GTACAGGCGTTCGAGCGGGA	CCGCTGCTCCGTTGTGCTTT	SPBC418.02	SPBC418.02	-0.58	-0.028	NatA N-acetyltransferase complex subunit (predicted)
TCTGCTATTGCCCCCCCCTC	GGGCAAACAGGGGGAACCAT	mug45	SPBP8B7.04	-0.662	-0.028	sequence orphan
GGCGTTTTCTGCGTTATGGA	TTCGCGTCGTCCTTTGGGCT	ist1	SPCC1442.17c	0.549	-0.029	MVB sorting pathway protein (predicted)
TAGTCGGTGATGTAGCGGGT	CAGACCCTCCAGACCGCCAG	mug126	SPAC4F10.08	0.537	-0.029	sequence orphan
ACCAACAGAGCGCGCCACCT	TGGCCCCTGATCGACCCTTT	SPAC186.04c	SPAC186.04c	0.316	-0.029	N-terminal of transmembrane channel, truncated
TCGGGCATCGCTAAACGCTT	GGTGCGGGGGTGTATGTCGG	rpl4101	SPAC3G6.13c	0.214	-0.029	60S ribosomal protein L41
GCTATCCGACACCCCTCCGC	AGCAACCCCCCGAGAAGCAT	dus2	SPBC1709.06	-0.102	-0.029	tRNA dihydrouridine synthase Dus2 (predicted)
GGATAACCGCACACCCCCGA	CCAGTGCACAAGCCCAGAGG	SPAC8E11.04c	SPAC8E11.04c	-0.107	-0.029	phospholipase (predicted)
CTTCCGCAATCCCCTCCTCA	GCTTACAATCACGGCGCGCT	SPAC24B11.14	SPAC24B11.14	-0.817	-0.029	dubious
CGGGCTGGGTGATGGATGGA	CACGGGAGCAAGCAGGGAAA	tpi1	SPCC24B10.21	0.582	-0.03	triosephosphate isomerase
TCGCGCGGCATTGATTTTTG	CTGATCAAAGCTCGCCACGG	SPAC1093.03	SPAC1093.03	0.339	-0.03	inositol polyphosphate phosphatase (predicted)
TGGTGGACGGAACCCTTGGA	CGCCACTCCACGCCTAACCA	pgt1	SPAC29B12.10c	0.118	-0.03	glutathione transporter Pgt1
CAGGTGCGGCTCTATGTCGG	GGGGTGCGGAGCGGAGTTTC	SPBC1703.11	SPBC1703.11	-0.135	-0.03	optic atrophy 3 family protein
GACGGGGATGGGACAGGGGT	ACCAATCTGCTGCCCACCCG	dbl6	SPBC16C6.04	-0.203	-0.03	double strand break localizing protein Dbl6
CGACGACGCCCTCCCCAACT	CGGTCCCCCCATCCCAGGTA	tea5	SPAC12B10.14c	-0.267	-0.03	pseudokinase Tea5
TTCGATTGGCTCACACCCTG	TAGCCCAAGAAGTCCGCCCT	SPAC26F1.11	SPAC26F1.11	-0.697	-0.03	dubious
CACCGCCCCCGATCTAGCTC	TACTCCCCAACACCCGCACG	SPCC737.05	SPCC737.05	-0.341	-0.031	peroxin Pex28/29 (predicted)
AACCAACCGTCCCAGCTCGC	GGCGTCCCGTTCTCTTGCGT	SPAC8C9.04	SPAC8C9.04	-0.487	-0.031	sequence orphan
GCTGGGTTCCCCTCGGATCT	GACCCCGCCTACAGCATTGG	SPAC10F6.17c	SPAC10F6.17c	0.532	-0.032	mitochondrial pyruvate dehydrogenase (lipoamide) phosphatase (predicted)
CGGGCCTTGGGAGAACGAGG	CGCGCGAGAGCCGACTTTAG	wos2	SPAC9E9.13	0.432	-0.032	p23 homolog, predicted co-chaperone Wos2
GTCGGGAGCAGAGTCTTTGG	GGGGGTTTCGGATTGTGCGT	SPBC18H10.07	SPBC18H10.07	0.221	-0.032	WW domain-binding protein 4 (predicted)
AGCAAGAACGCCGGCCTAGG	CCGACACCTACGCCAACGCA	SPAC29A4.09	SPAC29A4.09	0.122	-0.032	rRNA exonuclease Rrp17 (predicted)
GTGGGACGGGGACTTGCCTT	TCTTGATGTAGGCGTGCGGG	scw1	SPCC16C4.07	0.037	-0.032	RNA-binding protein Scw1
CGGCGTGCTGGGATGAGTGA	GTGAACGGCCCCTGGTCTTG	SPBC19G7.04	SPBC19G7.04	-0.026	-0.032	HMG box protein
CGGCGGTTCCAGGCATATTG	TCGTTGGGAGGGGCATGTGG	mbx2	SPBC317.01	-0.085	-0.032	MADS-box transcription factor Pvg4
CGATGGCTGGGCGGTGTGTT	GCCACAGTCGACCCCAACCC	idh2	SPBC902.05c	-0.09	-0.032	isocitrate dehydrogenase (NAD+) subunit 2
GACAACACTGGGGGGGCTGA	AACGGGTGGTGATCAAGGCG	exg1	SPBC1105.05	-0.438	-0.032	glucan 1,6-beta-glucosidase Exg1
	TGACAGAAACGGACCACGCC	SPCC663.08c	SPCC663.08c	0.326	-0.033	short chain dehydrogenase
AACCGCAGAAGGGGGACGAA	CGGTAGGCGTCAAGGCATCA	arg12	SPBC428.05c	0.081	-0.033	argininosuccinate synthase Arg12
CGAAAGGGGAGGGCGAAGAT		trp663	SPCC663.14c	-0.119	-0.033	TRP-like ion channel (predicted)
CATATCTGGCATCGGCGGGT;CATATCTGGCATCGGCGGGG	TTTGTTCCCGTGCCCATTGC	ura1	SPAC22G7.06c	-0.515	-0.033	carbamoyl-phosphate synthase (glutamine hydrolyzing), aspartate carbamoyltransferase Ura1
AGATCCCGACAACACGCCCT	CGGTTGTTCGCGAGGTGGTG	SPAC1B3.02c	SPAC1B3.02c	-0.106	-0.034	transcription elongation factor, Elf1 family (predicted)
GACGAAGCGCCAGGGAAACA	TCGGTCTCCCCATCGCCTTC	wsc1	SPBC30B4.01c	-0.11	-0.034	transmembrane receptor Wsc1 (predicted)
TGGGTCGGTAGCGTGTTTGG	CGCCGCCCCTAACCCTTCAC	SPAPB24D3.07c	SPAPB24D3.07c	-0.513	-0.034	sequence orphan
GCAATTGGGAAGGGCATTGA	CCCCGTTCCCGCCCTTTGTA	mug170	SPCP1E11.03	-1.255	-0.034	arrestin
ATCTTCAAGCCGTGGCACCC	AGCATTTGACGTAGGGCGGC	rpl2801	SPBC776.11	0.019	-0.035	60S ribosomal protein L27/L28
GGGTTTACTTGCTGCGCGCC	ACATCATACAATCGCGCGCC	gdh2	SPCC132.04c	-0.15	-0.035	NAD-dependent glutamate dehydrogenase Gdh2 (predicted)
CTGATTGGTCCCGCAGAGCC	CAATCGGCAATTTAGGCGCT	SPBC3E7.05c	SPBC3E7.05c	-0.204	-0.035	human mitofilin ortholog (predicted)
GGCGTGGCGATTCCGATAGA	CGGGGAGGAGATGGCACGAC	SPBC8D2.16c	SPBC8D2.16c	-0.328	-0.035	DUF171 family protein
CAGCGAGAGCGAACCGAGCA	TCTGTGGGGCAGGGGTTGCT	SPCC584.13	SPCC584.13	-0.484	-0.035	amino acid permease (predicted)
TCAGGGGCAGTGGTGTGCTG	ACCCGCCTCTTCGGTTCCTC	abc2	SPAC3F10.11c	-1.101	-0.035	glutathione S-conjugate-exporting ATPase Abc2
GCCCACACCAACGATAGCCC	TTGGACCTAGCCCCGCCTCT	SPAC11E3.10	SPAC11E3.10	0.242	-0.036	VanZ-like family protein
CACTCCCGAACGCCCAACCA	CTTGGCCCGAATAAGCAGGC	SPAC23A1.17	SPAC23A1.17	0.24	-0.036	WIP family cytoskeletal protein (predicted)
CCGCCTCGCCAACACTATCC	TTCCCAATACCTCCACGCCT	dcc1	SPAC31A2.15c	0.2	-0.036	Ctf18 RFC-like complex subunit Dcc1
GCGGCATTGGACGAGGGCTA	GCGGGCGTACCTGTTGTCTT	SPCC1672.03c	SPCC1672.03c	0.175	-0.036	guanine deaminase (predicted)
CGGGTTAGTAGTCGGCGCAT	TAGCGACTCCGGGTTCGTCT	SPAC683.03	SPAC683.03	-0.036	-0.036	sequence orphan
	TTGGCAGACGGAGAACGGGT	SPAC27D7.10c	SPAC27D7.10c	-0.594	-0.036	But2 family protein
TGCGTGGATTCTTGGCGGTG	CGTCCCGTATTCCCCTTGCA	SPCC63.03	SPCC63.03	0.046	-0.037	DNAJ domain protein, DNAJC11 family
TCGGGGTGGGAATGGGGCTA	CTACGAGGAGAGGGGGGCCA	eng1	SPAC821.09	-0.335	-0.037	endo-1,3-beta-glucanase Eng1
CTACACGGAGTGGCGGCATG	AACGTCCGAATCCGCCCAGC	SPBC543.02c	SPBC543.02c	-0.459	-0.037	DNAJ/TPR domain protein DNAJC7 family
TTACACCAGCCCGCCACGTT	AGGCGTGGTCGTTAATCCGG	rex2	SPBC1347.07	0.161	-0.038	RNA exonuclease (predicted)
TCGCCCATTCCCAAGCCAAA	ATCTTCTCCGCTCCGCCACG	SPBC16G5.07c	SPBC16G5.07c	-0.067	-0.038	prohibitin (predicted)
CACTTGCGCCCTTGGACACC	TTGTGCGCCAGGTAAGACGT	SPAC1952.17c	SPAC1952.17c	-0.259	-0.038	GTPase activating protein (predicted)
GTGGGACGGGGTGGACATGA	ATGGAGGCGAGGTGAGGGTG	mal1	SPBC1683.07	-0.345	-0.038	maltase alpha-glucosidase Mal1
TCTTACCGTGGGGCTTTGCG	CCCACACGCCCAAGAACGGA	oma1	SPAP14E8.04	-0.429	-0.038	metallopeptidase Oma1 (predicted)
AGGATGAGCGACGGGGGTGG	TTTGCCCACTCCGGATCGTC	SPAC1B3.04c	SPAC1B3.04c	-0.674	-0.038	mitochondrial GTPase involved in translation Guf1 (predicted)
	CCGGTTTTGCCCCACGTTTG	vps13a	SPBC21C3.01c	-1.008	-0.038	chorein homolog (predicted)
ACGAAGTGGGAGGGCGTGAT	TACGCAGCGAACCACGCAAA	sts5	SPCC16C4.09	0.454	-0.039	RNB-like protein
CATGGTACGAACAGCGCCGT	AAGTCTTTCGCCGGCCACCA	rpl3402	SPCC1322.15	-0.054	-0.039	60S ribosomal protein L34
ACAACCAGTCCCTCGCCTGC	GGGAGCGACAAACACGCACG	SPAC589.10c	SPAC589.10c	-0.233	-0.039	ribosomal-ubiquitin fusion protein Ubi5 (predicted)
GACACGGGCTCCCCAACTCG	GAGACGGCGCCATGAACCTG	fus1	SPAC20G4.02c	-0.538	-0.039	formin Fus1
CCGGCAATGGGGGTGCAGTA	CATTCGGATTAGCTGGGGGC	mug137	SPCC1919.11	0.72	-0.04	BAR adaptor protein
CCACGCCCTTTGTTCCGCTC	CTCACACACTCAGCCCGCCA	SPCP31B10.02	SPCP31B10.02	0.65	-0.04	mitochondrial conserved eukaryotic protein (predicted)
CTTCCACTGGGGTGCTCCTT	CTGCCTCCATTACACCGCGA	xap5	SPCC1020.12c	0.559	-0.04	xap-5-like protein
GGGCGTGGATATGTGTGGGG	CGCGGGGAAGGTAATGCAGT;CGCGGGGAAGGTAATGCGGC	SPBC30D10.09c	SPBC30D10.09c	0.25	-0.04	HVA22/TB2/DP1 family protein
CATACACAGCGTCGGCCGGA	CATTCATGACCTTGCCGCGT	SPCC613.02	SPCC613.02	-0.576	-0.04	membrane transporter (predicted)
TTACAAACACCGCCGGCCCT	CTTGGTCGTGGGGTTGGCTC	din1	SPAC19D5.06c	-0.768	-0.04	Dhp1p-interacting protein Din1
AACCGCTCATTGCCTCCCGA	TTGTGGTCGGGAATGGGGGT	rif1	SPAC6F6.17	-0.809	-0.04	telomere length regulator protein Rif1
TATTCACCGCCGCTTTCCGA	TTGGCCTGACGGGGGTTGAT	pcf2	SPAC26H5.03	0.112	-0.041	CAF assembly factor (CAF-1) complex subunit B, Pcf2
GTGTTGGCGACGGGCTGAGA	CATTGCGACTTGGGAGTCAA	SPAC683.02c	SPAC683.02c	-0.247	-0.041	translational activator, zf-CCHC type zinc finger protein (predicted)
CTCCCCAACCTGTCATCGCA	CCCCAAACGCGGTACATGCT	pcf3	SPAC25H1.06	-0.263	-0.041	CAF assembly factor (CAF-1) complex subunit C, Pcf3
CGATATCCCCCCGACCCTTT		hmt1	SPCC737.09c	-0.306	-0.041	ATP-binding cassette-type vacuolar membrane transporter Hmt1
GATTTTGCTGGGGTTGCGCT	ACCCGTGCCGCTCTCTTTCC	wtf20	SPCC1906.04	-0.365	-0.041	wtf element Wtf20
GGCGTGGCGGGTACAAAGTG	CAACAAACGATGGGACGCGG	SPAC11D3.09	SPAC11D3.09	0.744	-0.042	agmatinase (predicted)
GTCCGCCCGTCGCATAATTT	GCCGTCTGCCCGATCAATGC	hri1	SPAC20G4.03c	0.636	-0.042	eIF2 alpha kinase Hri1
CCTGGGCGGGAGATGTTGGA	TACCGCCCTCTCCCATACAC	SPAC1B3.15c	SPAC1B3.15c	0.623	-0.042	vitamin H transporter (predicted)
CGAGTATCCCGGCACCACGG	AAACCGTTCGTCGCCCGATA	SPCC330.07c	SPCC330.07c	0.228	-0.042	membrane transporter (predicted)
AAGTTGGCGGTGTGCGAGTG	AGGAAGACGCACACCCAGCT	SPAC323.04	SPAC323.04	0.124	-0.042	mitochondrial ATPase (predicted)
AAGGGGGGGCGAGGGAATAG	CTCGCCTTCCCTGCCACCTA	stt4	SPBC577.06c	-0.162	-0.042	1-phosphatidylinositol 4-kinase Stt4 (predicted)
CCCTATCCTATCCCGCCCGG	TAACACCGCCCTTCCCGCCT	SPAC513.02	SPAC513.02	-0.33	-0.042	phosphoglycerate mutase family
CCGTGGCCCTTTCTTCCGTT	CCGTGTGGGTTGATGCGCTA	ibp1	SPBC839.07	-0.451	-0.042	Cdc25 family phosphatase Ibp1
ACAGTTCCGCGCATTCCCCA	TGAGACGGCCGACAAAGGTG	plh1	SPBC776.14	-0.59	-0.042	phospholipid-diacylglycerol acyltransferase Plh1
CACCTCAACCATCGCGCAAC	CTCTGACCCCCGCCGAAACT	SPBC365.11	SPBC365.11	0.454	-0.043	GRIP domain protein
ACGCCTCCACCTTCCACACC	TGACGCGCCAACCCAACTTA	SPAC2F3.11	SPAC2F3.11	0.4	-0.043	exopolyphosphatase (predicted)
GGGCTGGCTTCTGGGGGAAT	GTGTTGTCGGTCGTTCGGCG	SPAC14C4.07	SPAC14C4.07	0.346	-0.043	membrane transporter (predicted)
CCAGCAAATCACCACCGCCC	AGCCACGACCCCCAGCATTT	SPAC18G6.05c	SPAC18G6.05c	0.158	-0.043	translation elongation regulator Gcn1 (predicted)
TCCCGGCCTCTGTCAACGAT	GTACTTTTCGTTCGGCCGCC	SPBC16G5.16	SPBC16G5.16	0.052	-0.043	transcription factor, zf-fungal binuclear cluster type (predicted)
GATGGCCGGTCTTTTCCTTG	CGTGCGCGGTTGTAGGTGAC	mug183	SPAC6G9.03c	-0.316	-0.043	histone chaperone Rtt106-like (predicted)
GGGGGGTAGGCGAAAAGCGA	GGGCTCCCGCCTTTGTTCCA	rps2802	SPCC285.15c	-0.33	-0.043	40S ribosomal protein S28, Rps2802
GATCATACTGTGGCCGGCGC	AAGTCCGCGAACGAAGCCCC	SPBC36B7.02	SPBC36B7.02	0.065	-0.044	Svf1 family protein Svf2
CCCTGTACTCGCGCACTTGG	GATGTCTGCGAGGCGACGGG	SPBC146.04	SPBC146.04	-0.03	-0.044	sulfhydryl oxidase (predicted)
GACAAACCAGCACGAGGGGT	AGGCGGTTAGGGAAGGGCAG	SPBC1703.09	SPBC1703.09	-0.166	-0.044	sequence orphan
CTACATGCATTCCGGGCCCA	CCCCCCATATTCCGGACCAC	SPCC13B11.02c	SPCC13B11.02c	-0.228	-0.044	sequence orphan
ACCCAGGAGGCGACGACGAT	TGCCCATCCGTCAGCCTTTG	mug146	SPCC1235.12c	-0.392	-0.044	meiotically upregulated gene Mug46
ACCGGCGCTGGGATTAAAGA	GGCGGAAAGGGGCACAAAGA	SPBC800.11	SPBC800.11	-0.407	-0.044	inosine-uridine preferring nucleoside hydrolase (predicted)
ACAGTAGGAGCCGCGGTTGC		SPAC11D3.15	SPAC11D3.15		-0.044	5-oxoprolinase (ATP-hydrolizing) (predicted)
ACCCGACCACTTTGCCACCC	GCGGCCTCTTGTTCTTACCA	SPAC5D6.13	SPAC5D6.13	0.499	-0.045	Golgi phosphoprotein 3 family (predicted)
GGCTTTGTTGTGGGCATCGA	GCGCACAGAGGAAACCTATT	cid2	SPCC338.04	0.419	-0.045	caffeine induced death protein Cid2
TGCCTTGTGGTGGGTGGGTT	TCTCGCCTCGCCACTTCGTT	cam2	SPAC29A4.05	0.172	-0.045	myosin I light chain Cam2
GGCGTCGTTGTTGCTGCGTG	GGTGTGCCTCGTCCGCTGTT	kap111	SPAC22G7.02	0.137	-0.045	karyopherin Kap111 (predicted)
TCGCTTTCAGGCCTTTCGGA	CGGAGGTGTCGGGCAAAAAT	SPAPB1A10.13	SPAPB1A10.13	-0.049	-0.045	sequence orphan
GTCCCACACATGGCCCCCTA	CACCCACGTTGCTGCCAATG	syj2	SPBC577.13	-0.207	-0.045	inositol-polyphosphate 5-phosphatase, synaptojanin homolog 2 (predicted)
AACCACCGCCATCGAAGCTT	TGCGGTGAATTGTTGAGGCG	SPAC8E11.10	SPAC8E11.10	-0.257	-0.045	sorbose reductase (predicted)
TCCACATTCCGCCACAGCAA	GATGTCCGTGGGGTCGTCGT	pex1	SPCC553.03	-0.388	-0.045	AAA family ATPase Pex1 (predicted)
TTGCTCTATCGGGGCGCTCA	GAAAGGGGTACAGCGCCAAG	SPBC337.11	SPBC337.11	-0.41	-0.045	alcohol dehydrogenase (predicted)
GGTGCGGATTCGTGGAGGGT	GCGCATCCTCTACCTCCCGA	whi5	SPBC800.02	0.652	-0.046	cell cycle transcriptional repressor Whi5 (predicted)
TTGTGCATCTACCGGCCGTG	CGCGAGATACCCCCGGAAAT	SPAC1705.02	SPAC1705.02	0.624	-0.046	human 4F5S homolog
ATCGGAGAACGGCAGGCAAT	CCCATACACCGGCCGAAAAG	SPCC1281.04	SPCC1281.04	0.592	-0.046	pyridoxal reductase (predicted)
TGTTACCCTCTCCGGCCCTG	GCGGAATGCGTGAAGCGGAA	SPBC3E7.07c	SPBC3E7.07c	0.267	-0.046	DUF757 family protein
ACCAACCTGTCGCGCCTGCT	CACCTTGCTGCCCGCCTTAC	SPBC17A3.08	SPBC17A3.08	0.001	-0.046	TatD homolog (predicted)
AGGAGCCCCGATCGCAAGAG	TGACCCTCCCCGCCTGACCT	SPBC31F10.02	SPBC31F10.02	-0.021	-0.046	acyl-CoA hydrolase (predicted)
ATGTTTTCTCGCGCATGCCT	CCCGACGCCACATGATAGGT	SPBC23E6.10c	SPBC23E6.10c	-0.307	-0.046	methylthioribose-1-phosphate isomerase (predicted)
CTGCCCGGTTTTCGCTTTTG	CGCTGCCGCGAACCCAATAG	mug111	SPCC31H12.06	0.464	-0.047	sequence orphan
CCTTGGGGGCTCGGTGTCTC	ACTCTGTTCCACCGGCGCTT	SPCC1620.08	SPCC1620.08	0.316	-0.047	succinate-CoA ligase beta subunit (predicted)
ACGGTTGGGGGGTCCATCAT	CTCTGTGGGCTGTGGAGCGA	snf59	SPBC26H8.09c	0.148	-0.047	SWI/SNF complex subunit Snf59
TTAATTGCTTCCCGCTGCCC	CGCCGAGTTAGGGTCATGCC	pmt1	SPBC19C2.02	-0.231	-0.047	tRNA methyltransferase
CGGGGTATAGTGAAGCGGCG	GCGCCCCCTTGGACATGTTC	rpl302	SPAPB8E5.06c	-0.401	-0.047	60S ribosomal protein L3
CGACCGCTTGATGCCCCTGT	CCCGCGCAGCAAAGGACTAA	SPAPB24D3.05c	SPAPB24D3.05c	-0.871	-0.047	pseudo ring cleavage dioxygenase
ATGGGGTTGTGGGGACGAAA	TTCTCAGCCCGTTTGCCACC	SPAC24H6.11c	SPAC24H6.11c	-1.183	-0.047	sulfate transporter (predicted)
AATATCCCGCGGCCCAAATC	GTTCCTCTGTCGCGGACCTT	SPBC839.03c	SPBC839.03c	0.054	-0.048	neddylation protein Dcn1 (predicted)
CGCACAAAAAGCCGCGGAAA	TAGGCAGCACACCGAGACGC	SPBC30D10.14	SPBC30D10.14	-0.108	-0.048	dienelactone hydrolase family (predicted)
CGCCGAACCCTAGCCACATT	TCTAGCCAGGAGCGGCAGGC	gmh1	SPAC5H10.11	0.142	-0.049	alpha-1,2-galactosyltransferase Gmh1 (predicted)
CCCTTCTGTGCTCCACGTGC	CGGGAAAGTGCCAGCTAGGG	bub3	SPAC23H3.08c	0.045	-0.049	mitotic spindle checkpoint protein Bub3
TGCGGCTCTTCCCTGTGCTT	GTCCAGCCCAATCCTCCGAA	SPBC1105.08	SPBC1105.08	-0.115	-0.049	EMP70 family
GCTGCTGCCGGTATAGTGAA	CCGTCATCGTTTCGCCCTGG	SPAC922.05c	SPAC922.05c	-0.297	-0.049	membrane transporter (predicted)
CCCCATCCTGGTCTTGCCCC	TACCAGGCCCAAGCCCAGAG	SPAC227.03c	SPAC227.03c	-0.385	-0.049	mitochondrial NAD transmembrane transporter (predicted)
GGAGAAGACCAGAGCCGGGG;CGATACCCCAGCCGCACGAA	CGGAAGATGTTGGTGCGGCC;TGTTCGTTGGATTGGGGCTG	rad52	SPAC30D11.10	0.731	-0.05	DNA recombination protein Rad52 (previously Rad22)
AACTAAGGGGCGGCGGGTAG	TGCTCACCCCCTATCGCCTT	SPBP4H10.16c	SPBP4H10.16c	0.097	-0.05	phosphatase activator (predicted)
CGGAATAGATGAGCGCGGGG	ACAGGGAGCACGACACAGCG	SPAC23H3.15c	SPAC23H3.15c	-0.332	-0.05	sequence orphan
GCAAGCAGCCCACGTCCGAT	CCCGGGCCTACGCCTTTACT	shy1	SPBC1215.01	-0.354	-0.05	SURF-family protein Shy1 (predicted)
AATGACTCGGCGCCAAATGC	GCGCTGGGAACTGGGATGGA	mug121	SPAC13C5.06c	-0.049	-0.051	sequence orphan
ACCACGCTAACGCCTAGGGT	GGTACATTGGCGGGAGGCAC	SPAC1B1.02c	SPAC1B1.02c	-0.179	-0.051	NAD/NADH kinase (predicted)
CAGACATGCAAGGCGGTGGG	ACGCCGCTGGATTGGTTGAC	hrq1	SPAC23A1.19c	1.266	-0.052	RecQ type DNA helicase Hrq1 (predicted)
TAAGCCGGCGACGGGAGGAG	TTAGCAGCAGGTGCGGACGC	SPCC4B3.13	SPCC4B3.13	0.597	-0.052	MatE family transporter (predicted)
CCGGTTGTGCGTCCCTCTTC	CCACACCTCCCCACGCATCT	phb2	SPCC1322.16	0.547	-0.052	prohibitin Phb2 (predicted)
CGCCTCGCAAGCCAAAGAAA	AGTTTCGGCTGGAGGTGGCG	SPAC26A3.11	SPAC26A3.11	0.391	-0.052	amidohydrolase
ACGTGGAGGGCGGGAGATTC	GCCAAGCCTCCAACCACGCA	SPBC336.13c	SPBC336.13c	-0.063	-0.052	mitochondrial inner membrane peptidase complex catalytic subunit 2 (predicted)
TGCTGACGAACCCCCCTCTT	CTGGGTTAGATGGCCTGCGC	dli1	SPAC458.04c	-0.253	-0.052	meiotic dynein intermediate light chain Dli1/Dil1
AAATCCGCGGTCCCACAAGG	GGAAAATTGACGGAGGGGCC	SPCPB1C11.02	SPCPB1C11.02	-0.282	-0.052	amino acid permease (predicted)
CGGGAGAGGCGAGGTCATGA	CGCAACCGTACCCTCAACCC	pho1	SPBP4G3.02	-0.32	-0.052	acid phosphatase Pho1
CGGCGAGGGTGAAGAGCGAC	GGAACTCAGAACCCCGCGGC	uds1	SPBC27.04	-1.049	-0.052	septation protein Uds1
CTACGGAAGGGCATGGCGGG	TGAGAACAACGGGAGCAGCG	SPAC977.11	SPAC977.11	0.629	-0.053	CRCB domain protein
GGGAGAACGGGACACGGGAT	AAGCCAGCCCCATTGTCCCG	SPCC61.03	SPCC61.03	0.312	-0.053	NADHX dehydratase (predicted)
GGAGGAGGACGCAACGACGA	CGTTGGGCATCAGGGCTTCT	SPCC24B10.15	SPCC24B10.15	0.262	-0.053	RNA endoribonuclease involved in mRNP quality control (predicted)
CCAGAGCGAGGGCGTCAAAA	CGCATCTCTCCCATCCACGA	rrg1	SPCC338.11c	-0.039	-0.053	protein-lysine N-methyltransferase Rrg1 (predicted)
GCGAGCGATCGGTTCAGTCC	GGTCGCGGTGCTTCCGATGG	SPAC27D7.02c	SPAC27D7.02c	-0.204	-0.053	GRIP domain protein (predicted)
CTGCCGTCACTCGCTCTGCT	GCCGCCCCCTAGGATGAATT	SPCP20C8.02c	SPCP20C8.02c	-0.416	-0.053	S. pombe specific UPF0321 family protein 1
CAGGGCGAGGGATGGGGAAA	GCCTCACATTGCCGCCTCCT	SPBPB10D8.04c	SPBPB10D8.04c	-0.524	-0.053	membrane transporter (predicted)
GCAAATGGGGTGAGGTCCGG	CGGACGCGGTTCAGCACTTC	aru1	SPAC3H1.07	-0.615	-0.053	arginase Aru1
CAGCTGATCGGTTGCGGGAG	AGGACGCCGTAATGGAACAA	SPBC902.03	SPBC902.03	0.252	-0.054	Nem1-Spo7 complex regulatory subunit Spo7 (predicted)
TCCGAGGTCCCCGCAACTAT	GAGGCCGGGAAGACAACGAT	SPAC9G1.05	SPAC9G1.05	0.12	-0.054	actin cortical patch component Aip1 (predicted)
TATACCCCCCGATCTGGCCG	ATGCACTTCACGCGTTTCGG	clr3	SPBC800.03	-0.085	-0.054	histone deacetylase (class II) Clr3
ATGATCCCCAGTCCGTTGCG	GTTAAGCACAGGGGGGGGGA	liz1	SPBC2G2.01c	-0.32	-0.054	pantothenate transporter Liz1
ATCGCGACCATCTACCGGCC	CTCAACCGCGTCCTTACCCC	SPCC126.12	SPCC126.12	-0.379	-0.054	NGG1 interacting factor 3 family, implicated in transcription
TGCGATCGTTCACCATGGGC	ACTCCCGTAACAGTCGCCGC	aif1	SPAC26F1.14c	-0.472	-0.054	apoptosis-inducing factor homolog Aif1 (predicted)
CATGTCTCGCCCCACCTCCT	TGTGAGGGTATGTGGGGGCA	omt2	SPAC27D7.04	-0.66	-0.054	4-alpha-hydroxytetrahydrobiopterin dehydratase (predicted)
GAAATCCCTCAGCCTCGCCG	TGGTATCAAGACGCGCCGGG	SPAC139.05	SPAC139.05	0.32	-0.055	succinate-semialdehyde dehydrogenase (predicted)
CCTTCTCTGGCGCGTTGTTG	ATCGTTTCGTTGGCGGAGGG	SPAC17G6.03	SPAC17G6.03	0.232	-0.055	phosphoprotein phosphatase (predicted)
GCAGCAGAGTCGAGACGTCT	GCTCTTCCACCCACCGCTCG	SPAC2C4.08	SPAC2C4.08	0.085	-0.055	conserved fungal protein
TGCCAACAAATACCCGAGCC	AGCACGAGCCGCAAGGGATT	SPAC31A2.12	SPAC31A2.12	-0.06	-0.055	arrestin/PY protein 1 (predicted)
CATCGACATCCACCCCACCG	CGCCGTCCCTGATTGTCTGC	SPCC1393.09c	SPCC1393.09c	-0.326	-0.055	RWD domain protein, implicated in translation
GTGGGAGGCTTGTTTCGGCA	CAACAATGAGGAGGGCGCAG	SPCC965.09	SPCC965.09	-0.408	-0.055	nitrilase family protein, omega-amidase related (predicted)
ATGAAAGCGAAGCGGCACGG	GGAATCGGTTTGTGCAGGGC	SPBC1773.17c	SPBC1773.17c	-0.709	-0.055	glyoxylate reductase (predicted)
AGGGCGCGGAATTAAGGTCG	TAAAGGGACGGGGGAGCTGA	SPAC23H4.13c	SPAC23H4.13c	-0.744	-0.055	sequence orphan
CGCGTGCCCTTTAGCTTTCC	AGGAATACGTGCCGGGGGTC	hpz1	SPBC2A9.07c	0.203	-0.056	zf-PARP type zinc finger protein
ATACGGGCGGAAGCACACCA	CAGGACAAGGTGGCGGGTCG	akr1	SPAC2F7.10	0.026	-0.056	palmitoyltransferase Akr1 (predicted)
AATCCTTCGGCGCGTCTTCG		wtf16	SPCC1450.08c	-0.293	-0.056	wtf element Wtf16
TTCTTACGTGGGGGGGGCAG	GGACACGTGGCGCGAAACAG	SPAC57A7.07c	SPAC57A7.07c	0.112	-0.057	homocysteine methyltransferase (predicted)
TGGGTGGATCCGGGTAGCAA	ATCAAGCGGGGCGAAGACAA	nth1	SPAC30D11.07	0.016	-0.057	DNA endonuclease III
AGAGATAGGCGGCACGCTGC	GCACGCCCGATAGGGGAAAG	pas4	SPBC17A3.10	-0.008	-0.057	peroxisomal ubiquitin-protein ligase E3 (predicted)
ATTGCTGGCGCCCTACTCGT	ACCAGGGTGGCAGCTCGTTT	fra2	SPAC8C9.11	-0.151	-0.057	transcriptional repressor protein BolA domain (predicted)
CCCGCGGTCCTCTTAATGTC	CGATATTCCGCCGCTTGCTG	gpx1	SPBC32F12.03c	-0.306	-0.057	glutathione peroxidase Gpx1
GGAACCCATGAGACGCCGAA	TGGTTCAATAGGCGCGGTGG	mug131	SPBC1861.06c	-0.466	-0.057	S. pombe specific UPF0300 family protein 4
TGAGTCCGCAAGCCCCAAAG;TGAGTCCGCACGCCCCAAAG	GGCAGTTTTCTTTTTGGGGG	SPAC2C4.09	SPAC2C4.09	-0.5	-0.057	mitochondrial calcium uniporter regulator (predicted)
CGACGGCAGGGGATGGGTAG	ATAATCGTGCGCCCTTCCGG	rti1	SPBC119.14	-0.509	-0.057	Rad22 homolog Rti1
CCGACCGCGCAGCATAGACT		SPBPB10D8.03	SPBPB10D8.03	-0.708	-0.057	pseudo transporter
TACCAATCCGCGGCCCTCTA	ACTAAGGTAAGGCGCGGAGC	wtf5	SPCC794.02	-0.811	-0.057	wtf element Wtf5
TGGGTTATCCCGCCCGTAGC	ACCACATCGGGACACACGCA	obr1	SPAC3C7.14c	1.08	-0.058	ubiquitinated histone-like protein Uhp1
CCACACAGACAACGCCGCTC	CGGCTGGGTTACAAGAGGGC	SPCP31B10.04	SPCP31B10.04	0.312	-0.058	conserved fungal protein
AACGCACTAAATCCGCCCGA		SPAC56E4.07	SPAC56E4.07	-0.132	-0.058	N-acetyltransferase (predicted)
CGGATAATGACGGGGCTGGA	CGGCCGCGGTCATTACATTG	SPBC1773.02c	SPBC1773.02c	-0.267	-0.058	thioredoxin peroxidase (predicted)
GGGGCGCACGTTTCCATTCT	TAGATTGAGCGCGGGGTGGA	arf6	SPBC1539.08	-0.711	-0.058	ADP-ribosylation factor, Arf family Arf6
CCAATCCAACCGGCCGTAGT		SPCC18B5.05c	SPCC18B5.05c	-1.43	-0.058	phosphomethylpyrimidine kinase (predicted)
CCGGTCCGCATCAGAACGAG	GAGGGTGGGGCTCGTGTTTG	SPCC757.11c	SPCC757.11c	0.42	-0.059	membrane transporter (predicted)
GGGGCACAGCAATGGGAGAA	CAATTGCATCTCCGCCCAGA	SPAC8C9.12c	SPAC8C9.12c	0.359	-0.059	mitochondrial iron ion transporter (predicted)
GGCAAGAAGGTGCGGGGTTG	CCGACGACCCCACCGCTACA	SPBC428.12c	SPBC428.12c	0.086	-0.059	RNA-binding protein
CGTCGCAGAAGAGCCAGGGA	ATGTAAAGCGCGGAAGGTCC	SPBC2D10.03c	SPBC2D10.03c	-0.155	-0.059	DUF866 domain protein
TAACGTGGGCCGGATCAAGC	CAGACCCCGGACAACGCTTC	SPAC821.03c	SPAC821.03c	-0.36	-0.059	sequence orphan
GCCGGACTTACCCCTGCCTG	TCCATGGGGGGTCTGACGTC	SPAC23D3.03c	SPAC23D3.03c	-0.475	-0.059	GTPase activating protein (predicted)
CCGCCTTTGCCCTATTGCCT	ACCAGGGGCCACCAGACAGA	SPBC428.14	SPBC428.14	-0.995	-0.059	1-acylglycerol-3-phosphate acyltransferase (predicted)
TAATGTAGCGCACCCGAGCG	TGTAACTAGACCGCGCGGGA	ppk1	SPAC110.01	0.845	-0.06	serine/threonine protein kinase Ppk1 (predicted)
TGGAAGGGATCGAGGCGGAA	CTCTTTTTTCCCGCGTGCCT	lsd90	SPBC16E9.16c	-0.138	-0.06	Lsd90 protein
CGCGGTAGCCGATTGGTTGC	CATGGGTTTCGGGGGCCTAC	ppk14	SPAC4G8.05	-0.176	-0.06	serine/threonine protein kinase Ppk14 (predicted)
CCCCCCAAAAAGCAAGGACC	CAGATCCCCCATTACCCCGA	mug122	SPCC1682.15	0.237	-0.061	PX/PXA domain protein
TTTTTGGCGAGTTCGTGAGC	TGCCTGCCGTCCATCACTTC	rmt3	SPBC8D2.10c	-0.541	-0.061	type I ribosomal protein arginine N-methyltransferase Rmt3
TGAGCGCCAACATGCAGGAA	TGCGAGGGACTAGGGGCCGT	pof11	SPAC29E6.01	0.885	-0.062	F-box protein Pof11
AGGCGGATAGGGGTAGGCGT	GGCGGATGGGTACGGCAACA	SPCC162.02c	SPCC162.02c	-0.005	-0.062	AMP-binding dehydrogenase (predicted)
CCGCCGTCAGCAGCCAAGTA	CGCTAGCCCCCGAAAGAGAA	eng2	SPAC23D3.10c	-0.367	-0.062	endo-1,3-beta-glucanase Eng2
GAGACGGGGGCCAAGAGGAC		fml2	SPAC20H4.04	-0.402	-0.062	ATP-dependent 3' to 5' DNA helicase (predicted)
	CTGCTCGCGCCTTATCCCTC	SPCC550.08	SPCC550.08	-0.498	-0.062	N-acetyltransferase (predicted)
TCGCCCTGCCCTCACCCTTA	CGAATAGGGTGGGCGGATCC	SPAC13G7.11	SPAC13G7.11	0.974	-0.063	mitochondrial respiratory complex assembly protein (predicted)
TTGGGCCGTTCCGTCATAGG		rpn502	SPAPB8E5.02c	0.367	-0.063	19S proteasome regulatory subunit Rpn502
GTATGAGTGTGGCAGCGCGG	CATGTTTCCTCCCCCCGCGT	SPAPJ691.03	SPAPJ691.03	0.367	-0.063	mitochondrial inner membrane organizing system protein (predicted)
TTGGTGCTTTCGTGTCGGGA	TTCGGGGCGGACCTATAGCG	mug116	SPAC5D6.10c	0.327	-0.063	sequence orphan
CCCGTGGAGGGGCGAGTACA	GTCGCAACTCATCGCTGGGT	SPBC725.05c	SPBC725.05c	0.092	-0.063	nucleotide pyrophosphatase (predicted)
CCCCTCGTTCCTCCATCTGC	GAGATGGCGGATAGGGAGCG	cta5	SPAC29A4.19c	-0.12	-0.063	Ca2+/Mn2+ transporting P-type ATPase P5 type Cta5
GACCCGCCTGCCAATCGTAG	CCGTTTGCCAGCGCTTCAGT	wtf11	SPCC1281.08	-0.188	-0.063	wtf element Wtf11
ATTCCAACCCCCCCCGACCT	GCTCACTCCACCCAGTCCCC	mlo2	SPBC4.05	-0.217	-0.063	ubiquitin protein ligase E3 component human N-recognin 7 homolog Mlo2
GGGGCGCCAAAGCAGAAAGG	ACAGCATCCGGCCTCCAAGA	nnt1	SPAC8F11.09c	-0.223	-0.063	nicotinamide N-methyltransferase Nnt1 (predicted)
	CAGCAGGAGAGGGGCAACGC	ebs1	SPBC2F12.03c	0.266	-0.064	EST1 family nonsense-mediated mRNA decay (NMD) pathway protein Ebs1 (predicted)
GGTTTCAGGCAGGTGTCGGC	TCGATGCCCCCGTTCCTTTC	SPAPB8E5.04c	SPAPB8E5.04c	0.029	-0.064	Niemann-Pick disease type C2 protein hE1 homolog (predicted)
GCTTTAGGGGGCGGGACATT	TCGTGGAAGTTGTGGCGTCG	sck1	SPAC1B9.02c	-0.117	-0.064	serine/threonine protein kinase Sck1
GAAGAGCGGAGAGCGGGGAA	CGGGAGAGGGGCACAAGCAG	SPCC364.04c	SPCC364.04c	-0.142	-0.064	CASP family protein involved in Golgi vesicle transport (predicted)
CGAGCAAAACCCCGCAAGCA	GCGTTGGGTCTTGTCTGGCC	SPCC24B10.18	SPCC24B10.18	-0.298	-0.064	human Leydig cell tumor 10 kDa protein homolog
CCCGGGACGCTACGCATAAT	AGTGAATCCAGTCGGCCGCA	fft2	SPCC1235.05c	-0.359	-0.064	SMARCAD1 family ATP-dependent DNA helicase Fft2 (predicted)
AGTATCAAGGACCCCGCCCC	CGGAAACAGGTGCAGGACGG	SPACUNK4.16c	SPACUNK4.16c	0.672	-0.065	alpha,alpha-trehalose-phosphate synthase (predicted)
GCGAGAAGAATAGCGGCGGG	CCCTGATGTTCCACCGTCCC	SPCC777.02	SPCC777.02	0.4	-0.065	transcription factor (predicted)
GGTGGACGGGATAGGTCGGC	GGACACCCGGCCTACCCTTC	tif452	SPBC1709.18	-0.099	-0.065	translation initiation factor eIF4E 4F complex subunit
GGGATGGGTGCGTCTCGTGT	CCTGCTTCGGGTTCGTGTGA	SPBC530.11c	SPBC530.11c	-0.529	-0.065	transcription factor, zf-fungal binuclear cluster type (predicted)
GCCATCCATACAGCTCCCGG	ACATGGGCTTAAGACGGCGC	SPBC1773.16c	SPBC1773.16c	0.741	-0.066	transcription factor, zf-fungal binuclear cluster type(predicted)
CGTGCTGTTCCCGTTGCTTC	CAAGGGAAGCGAAGCGACCA	SPACUNK4.08	SPACUNK4.08	0.53	-0.066	dipeptidyl peptidase (predicted)
GGCCACCCGGCTAACTCGCT	GTGGGTGGTGGCGGGATGTA	klp9	SPBC15D4.01c	0.515	-0.066	kinesin-like protein Klp9
TGTTACCCAGTGCCCCGCTT	TTTACGAACGGGGACACGGC	mae2	SPCC794.12c	0.475	-0.066	malic enzyme, malate dehydrogenase (oxaloacetate decarboxylating), Mae2
CCCAGGTTTGGCGCTTCGGG	GTGAGAGTGTCGGCGTGCGG	nrf1	SPBC21B10.04c	0.29	-0.066	GTPase regulator Nrf1
CTACGCGCCGACACCTTGCT	TTCGTCGGGGGTTCAAGGAG	SPCC16A11.01	SPCC16A11.01	-0.044	-0.066	plasma membrane protein involved in inositol lipid-mediated signaling (predicted)
GTTGCCTGCTTCGGGTGTCG	TGGACAGGGGTGCGGTTGAC	mug67	SPAPYUG7.06	-0.339	-0.066	PPPDE peptidase family (predicted)
GGCGCTACCCCTGTCCTGCA	GGACCCGACCTACAAACCGC	SPCC1620.12c	SPCC1620.12c	-0.341	-0.066	GTPase activating protein (predicted)
TGCAAAATGTGGGGCGAAAA	GGATAGGCGAAGCGAGACCG	mug162	SPAC11H11.02c	-0.511	-0.066	sequence orphan
TTCGATCCCAGCCCTCCCGT	CGCGCTATGCAGAGGGGACT	mcp5	SPBC216.02	-0.564	-0.066	cortical anchoring factor for dynein Mcp5/Num1
ATACCATCCGGCGACCCCCA		SPBPB2B2.18	SPBPB2B2.18	0.138	-0.067	sequence orphan
AGAGCGACAAGAGGCCCCAA	AGGGTGTCATGAGGGGGTGC	atg1803	SPAC458.06	-0.111	-0.067	WD repeat protein involved in autophagy Atg18c
TCCTTAGCTGTTGCCCTGCT	CTCGCCCCGAATCCAAGTGT	ght4	SPBC1683.08	-0.117	-0.067	hexose transporter Ght4
CCGTCCTACTCCCGTCGCCA	CTCGCTCTGCCTGCCTTTCC	nab3	SPAC3H8.09c	0.52	-0.068	poly(A) binding protein Nab3 (predicted)
CGACGGGCGAGTAAAATGGG		SPAC13C5.04	SPAC13C5.04	0.334	-0.068	amidotransferase (predicted)
GCGGAAAAAGAGGGGGGGTG	GCACACAAACCCCGACCTCC	SPAC11D3.14c	SPAC11D3.14c	-0.223	-0.068	5-oxoprolinase (ATP-hydrolizing) (predicted)
AACGTACGCACAGGCCCCAG	CGTGCGAGGAATGGGAGAGG	SPAP32A8.02	SPAP32A8.02	-0.292	-0.068	xylose and arabinose reductase (predicted)
GCCGCGGGTAAGGAGACGAT	CGGGATTTGTGGTGACGGCT	sec71	SPAC4D7.01c	-0.309	-0.068	Sec7 domain protein, ARF GEF (predicted)
GTAACGAGGGGCCAGAGGGG	TGCGCCGATCGACCTTGAAC	SPCC417.11c	SPCC417.11c	-0.351	-0.068	glutamate-1-semialdehyde 2,1-aminomutase (predicted)
CCGCATCTAAGCCCCCATTC	CGCGCGGAAGATTAGGAACT	mug163	SPCC1620.03	0.592	-0.069	sequence orphan
GGTGCAAACGGAAAGCTGGG	CGTTGTTCCCCACTCCCCGA	gld1	SPAC13F5.03c	0.404	-0.069	mitochondrial glycerol dehydrogenase Gld1
TCGAGAAGTGGAGGGGTGGG	CGGGGTAGGTTCAGGCGAGG	SPCC306.02c	SPCC306.02c	0.278	-0.069	Rab GTPase binding involved in ER to Golgi vesicle transport (predicted)
CTGGGTTCGCGGGATGGGTT		pof8	SPAC17G6.17	0.277	-0.069	F-box protein Pof8
TGGAACCCTACGACCCCGAA	CGCAGGCCGGTGTCATCATA	arp6	SPCC550.12	0.234	-0.069	actin-like protein Arp6
TGTGTGGCTGGGTTCTGGGG	CGGAGATGGGTATCGGGGCA	SPAC4H3.06	SPAC4H3.06	-0.086	-0.069	sequence orphan
TCCCGCGGCATACTTCTCAG	GCAAGAATGGGCGAAACGGT	SPAC25B8.15c	SPAC25B8.15c	-0.116	-0.069	wybutosine biosynthesis protein Tyw3 (predicted)
CTCTTGGATTGGGCGGCAGT	GGCGGATTTACGGTGGCGGG	icp55	SPAC12B10.05	0.678	-0.07	mitochondrial intermediate cleavage peptidase Icp55 (predicted)
GGGTGTGGAAAGGTGGGGCG	TGCCTTGCGGGTGTTTTCTG	SPAC4H3.12c	SPAC4H3.12c	0.483	-0.07	dubious
GGCGGCCTCGGTGGATCTGT	ATCAATCGGGCTTCCAACGG	SPAC4A8.06c	SPAC4A8.06c	0.255	-0.07	esterase/lipase (predicted)
AATTTGGAGAGCGCAGGGGA	TTTTTCATCAATCGGCCCCC	SPAC6C3.03c	SPAC6C3.03c	0.248	-0.07	sequence orphan
TTGAAGAGGGGGCAGGGTGT	TAGGATGGGCGAGGCGGAGC	SPBC1604.03c	SPBC1604.03c	-0.053	-0.07	conserved fungal protein
CGCGTTGCAGGCGAGAATAC	CATGCACTTCGCGCTCCACT	mfm3	SPBPJ4664.03	-0.19	-0.07	M-factor precursor Mfm3
TGCGTGGTGGTGGAGGATTG	TTTTATCGATTGCCGCCCCG	SPAC18B11.03c	SPAC18B11.03c	0.206	-0.071	N-acetyltransferase (predicted)
ATGTCAACCCGCGCACCTGG		pnn1	SPAC26F1.02	0.005	-0.071	pinin ortholog, involved in splicing Pnn1 (predicted)
CCAAAATGCCGCCGACTGCT	CGCGAAACCGACCTGGGTAT	SPAC1805.02c	SPAC1805.02c	-0.241	-0.071	electron transfer flavoprotein beta subunit (predicted)
	GGGCGAACGGACTGAATGGC	SPAC750.04c	SPAC750.04c	0.749	-0.072	S. pombe specific 5Tm protein family
GCCTCCCAGCCGATTTCCAC	AAAGTGCTCTACCGGGCGCT	mug68	SPAC6C3.07	0.53	-0.072	sequence orphan
AGTGTCGGATCACGGTGCTG	ATTTGAGCGTCCGCGTGGTG	SPBCPT2R1.02	SPBCPT2R1.02	-0.009	-0.072	sequence orphan
CTTAGCCCTCGCCCCGTCAT	GTTTGACGGGGCAGTATGCT	usp103	SPBP35G2.09	-0.352	-0.072	U1 snRNP-associated protein Usp103
TCCCCTCAATTCCGCCCATC	CTTCCGGTCGCCTCATCTGC	SPAC14C4.15c	SPAC14C4.15c	-0.405	-0.072	dipeptidyl peptidase (predicted)
CCCGCCGTCACAGAAAGGTT	TGAGGGAAGGCGTATGCGGT	pfl4	SPCC188.09c	-0.581	-0.072	cell surface glycoprotein, adhesion molecule (predicted)
GCGGATTTTCGGTGGGGTTG	ATTCGCACCCCCCGTCTTCC	ght1	SPCC548.07c	-0.917	-0.072	hexose transporter Ght1
CACCCCCTCCTCGCCATCTG	TGCAACCCCCATGACTCCAT	arg11	SPAC4G9.09c	0.333	-0.073	N-acetyl-gamma-glutamyl-phosphate reductase/acetylglutamate kinase
GGTCCCGTGTGCAACAATGC	ACCCAGGCTACGCCCGCAAC	rps601	SPAC13G6.07c	0.272	-0.073	40S ribosomal protein S6
CGTTCGATTTCTGGTGCCGC	CACGCTTGGGGGTTTCCGAT	mug86	SPAC5D6.09c	-0.285	-0.073	acetate transmembrane transporter (predicted)
	CTGAAAGGGGTAGAGCGGCG	swi2	SPAC1142.03c	-0.313	-0.073	Swi5 complex subunit Swi2
AGCGTGGTGGTTTGACTGCG	CCCCGCACACAGAGCCCAAA	SPCC417.09c	SPCC417.09c	-0.471	-0.073	transcription factor (predicted)
GGACCCCCGCCCGATAATTT		his4	SPBC418.01c		-0.073	imidazoleglycerol-phosphate synthase (predicted)
CAACCGCGCAAAGCCAAGAT	CTTGGGGTCGGCTTGATGGT	SPBC660.06	SPBC660.06	0.486	-0.074	WW domain containing conserved fungal protein
ACCCCAACGTCCCTCGCCTG	CTCAAAAGCCTGCGCACCGA	rrp16	SPAC22F8.09	0.269	-0.074	rRNA processing protein Rrp16 (predicted)
GACGAGGGGGGGAGGATGGT	TTGCGGTCTTCCGTGCCATT	kha1	SPAC105.01c	0.089	-0.074	potassium ion/proton antiporter Kha1 (predicted)
GGCCGCCCACGGAAGTGAAT	GCCTGGCCGTCTGTCACCAC	SPBC16G5.17	SPBC16G5.17	0.002	-0.074	transcription factor, zf-fungal binuclear cluster type (predicted)
GTGGCAACCCTAAGGCGGGA	TAGGCGGAGCGTCGGTCAAG	gda1	SPAC824.08	-0.097	-0.074	guanosine-diphosphatase Gda1
TCGGTCTGGGTGATAGGCGC		SPAC30C2.07	SPAC30C2.07	-0.204	-0.074	sequence orphan
TACCCAACGCGATCCCAGGT	CCGGGGAACTCGATCGCAAC	SPAC6F12.04	SPAC6F12.04	-0.334	-0.074	COPI-coated vesicle associated protein (predicted)
AAAAGCGAGTCGCCTCGGGT	AAGGTGTCCCTAGGCAGGGT	ctt1	SPCC757.07c	-0.504	-0.074	catalase
AAGCAATGGGGCGGGATGAG	CCATTTGATTACCCCCCCGC	pyp2	SPAC19D5.01	-0.777	-0.074	tyrosine phosphatase Pyp2
TCGACACCAGGCCACGCTAA	GGGACGCTGGCAATTGGTGG	gal10	SPBPB2B2.12c	0.511	-0.075	UDP-glucose 4-epimerase/aldose 1-epimerase Gal10
CAACGAGCACCCCAACCCTC	ACCCCTAAAGCCCCGCCAAT	snd1	SPCC645.08c	0.255	-0.075	RNA-binding protein Snd1
CAAGGCAGGCGTCGAAAACC	ACCCCTTAATGCTCCGCCGA	mug37	SPBC31F10.05	0.046	-0.075	sequence orphan
CGAAAGGTGGGCGTCTGCAT	CGACCACCGCGCCAATTTAA	SPCC1450.09c	SPCC1450.09c	-0.593	-0.075	phospholipase (predicted)
TTCGTTCAGCGGCCGTTAGG	TCTTCCACCGGGCGTCATCA	prs5	SPBC3D6.06c	0.487	-0.076	ribose-phosphate pyrophosphokinase Prs5 (predicted)
TAATGACGATGGTGCGGGCC	TCGCCGTTCGTCCTTACCCC	vps902	SPBC29A10.11c	0.203	-0.076	guanyl-nucleotide exchange factor Vps902 (predicted)
TGTAATCGGGCCTGCCAAGC	TCATCCCGGTTCAAGCCCCC	rtt109	SPBC342.06c	0.123	-0.076	RTT109 family histone lysine acetyltransferase
ACCGCCGCCTCACAATTCGT	TAGAAGCGCCTCGGAAAAGG	ssr3	SPAC23G3.10c	-0.136	-0.076	SWI/SNF and RSC complex subunit Ssr3
GCGCGCTTTGGGTTATCACA	CAGCAAAGCGCCACAATCGG	set7	SPCC297.04c	0.756	-0.077	histone lysine methyltransferase Set7 (predicted)
GCGGGTGCTACGTTTGGGCT	TGCGCCTCCCCCTATCAGAA	SPBC19C2.10	SPBC19C2.10	0.331	-0.077	BAR adaptor protein
TCGGTTACTCCCCCTGCGTT	CTGAACGGCCGAATGGAGGA	SPCC663.09c	SPCC663.09c	0.244	-0.077	short chain dehydrogenase (predicted)
GATTCGCTTCGTTGGTGGCA	TTAGGGGTCGCGGAATACGG	hsp3105	SPAC1F7.06	-2.595	-0.077	ThiJ domain protein
GTGGCCGGTCTGTTTGTGCG	CACAAGCCAAACGACGCCAT	mug154	SPCC4G3.11	0.585	-0.078	conserved fungal protein
CGTTTTGGCCCGCATGACAG	TAGAGGGGAGGCATGCGGTG	SPAC2F7.09c	SPAC2F7.09c	-0.133	-0.078	mitochondrial GTPase related protein (prediected)
CGTGGGTGAATGCCGGGTGT	AGACGCACTCCAACCCAAAC	pfl3	SPBC947.04	-0.187	-0.078	cell surface glycoprotein (predicted), DIPSY family
CCGGCCGCTAGCTCCATAAT	AGCCCCGATCGCCCATTTAT	pdr1	SPAPB24D3.09c	-0.386	-0.078	ABC transporter Pdr1
GCGGGTGGGTTAGTGCCTGA	GCAACCACCCGAAGCCGAAA	SPBC12C2.04	SPBC12C2.04	-0.484	-0.078	NAD binding dehydrogenase family protein
CTGCTCGCGCGGTGCTTTAT	AGCAGCCACCCCGAGACGAA	gdh1	SPCC622.12c	0.451	-0.079	NADP-specific glutamate dehydrogenase Gdh1 (predicted)
AGCCCCTTTGCGCATGGTGT	GTTACCGACGCACCAACGCA	SPBC428.15	SPBC428.15	0.44	-0.079	Obg-like ATPase (predicted)
ACGGGGCGCCTTGCTTAGGA	GGGTGTGCGCCTGACGTGTC	SPAC328.09	SPAC328.09	0.018	-0.079	mitochondrial 2-oxoadipate and 2-oxoglutarate transporter (predicted)
GCGCGCCATGACTCGAAAGC	CGAGAAGGGAGCGCGAGACG	jmj4	SPCC622.19	-0.026	-0.079	Jmj4 protein (predicted)
TTGAGCGAAAGAGCGGGGTT	AGAAGCCGGAGGGAAATTTA	SPAC3A12.09c	SPAC3A12.09c	-0.192	-0.079	urease accessory protein UreD (predicted)
CATGCTACCTGACGCGCCAT	TGTGGGGGCGTGGTTTCTCT	SPAC30D11.01c	SPAC30D11.01c	-0.228	-0.079	alpha-glucosidase (predicted)
TCGCCTAGGGTCGCTTTCGA	TATCCTACGGGTGCGCCCAA	SPAPB17E12.14c	SPAPB17E12.14c	0.126	-0.08	6-phosphofructo-2-kinase (predicted)
TCTGACTGCGCGCTTTGGAT	AGTTGGCCGAAAGCCCCCTC	rga6	SPBC354.13	0.022	-0.08	Rho-type GTPase activating protein Rga6 (predicted)
ATCCATCCTTGCGCGCGTAG	TCAAGGACGATTTGCGGCGA	SPAC29A4.13	SPAC29A4.13	-0.015	-0.08	urease accessory protein UreF (predicted)
CATTTGCCAGCCCCCTTCGA	ACGCCTAAGCACCCCCATGG	SPCC1682.06	SPCC1682.06	-0.207	-0.08	sequence orphan
TAGGAAAGCGGGCAGGGCAC	TCACCAACTTCAACCCGCCG	cbf12	SPCC1223.13	-0.261	-0.08	CBF1/Su(H)/LAG-1 family transcription factor Cbf12
ACCTTTCCGACCCCCCCTTA	TCCGGGCGTAGGGCGTTAAG	SPCC757.02c	SPCC757.02c	-0.27	-0.08	epimarase (predicted)
GCCCCGCACGTACATACACG	TCTTGTGCGCCTCCGGTAGA	spg1	SPAC1565.06c	-0.373	-0.08	GTPase Spg1
GCGCGTTGGAGCTTATCGTG	ATAACGAACGCAGGGACGCC	SPBC2A9.02	SPBC2A9.02	-0.534	-0.08	NAD dependent epimerase/dehydratase family protein
CGGCGTGGGGGACGTTTTAA	GACACACCCCCTTCCTGGGC	ppk13	SPAC3H1.13	0.541	-0.081	serine/threonine protein kinase Ppk13 (predicted)
TAAAAACCAGGGCGGGGATG	CACAACTCCGTCCCCCACGC	mik1	SPBC660.14	0.025	-0.081	mitotic inhibitor kinase Mik1
	CCGCGTGGTTGGATCAGAAA	ucp6	SPAC3F10.13	-0.333	-0.081	UBA domain protein Ucp6
TCAAAGTCCGGCCCCAAACA	ACTGCTCGTCCATCGCCTGC	bqt2	SPAC1002.06c	0.498	-0.082	bouquet formation protein Bqt2
CGGAGACGGCGGATGTGGTA	GCGCCCACCCTCGAAAATCT	adg3	SPCC18.01c	0.473	-0.082	beta-glucosidase Adg3 (predicted)
CTTTCTGGGGGACAGCTTGC	GGTCGGAGCGCGGAAAACAG	egt2	SPBC660.12c	0.168	-0.082	Ergothioneine biosynthesis protein Egt2
TGGGGCGATCTGGGTGTTTT	CAATCCCGGCTGTACCCTGC	SPCC794.01c	SPCC794.01c	-0.009	-0.082	glucose-6-phosphate 1-dehydrogenase (predicted)
ACGCCCCGATTATGACACCG	CGGGGACGCGGTACAGTGGA	mug129	SPAC8C9.09c	-0.035	-0.082	sequence orphan
TCGCAGGCCGGCAGTTGTAC	GTGGCGATGGCTTTACCGGC	bgs4	SPCC1840.02c	-0.044	-0.082	1,3-beta-glucan synthase subunit Bgs4
TCTTGCGTCCCGTTCCCAGC	CTTTAGAAGGCCGCACCCCA	sla1	SPAC57A10.10c	0.282	-0.083	La protein homolog
TACAGCGGGGTTGCCGGATC	TGACATGGTACTCGGTGGGG	tos4	SPAP14E8.02	-0.026	-0.083	FHA domain protein Tos4 (predicted)
CCGACCCATGCTGAACCGTG	AACCATCGACAAAGGGGGCG	SPBC16G5.06	SPBC16G5.06	-0.102	-0.083	sequence orphan
TCCCGAACCAAATCCAGCCA	AGCGACAGGGAAGCGAAGTG	gas5	SPAC11E3.13c	-0.312	-0.083	cell wall protein Gas5, 1,3-beta-glucanosyltransferase (predicted)
GGGGAGCCTGAAGCACAACG	ACGAGGCGAAGGGAACCACA	SPCC162.06c	SPCC162.06c	-0.379	-0.083	vacuolar sorting protein Vps60 (predicted)
GGGGTACCAAACGAGGGCGC	GCGCCCTGCAAATACGATCA	frp2	SPBC947.05c	0.44	-0.084	ferric-chelate reductase Frp2 (predicted)
GCGGGTCCGGGGTTAAATGT;AGTCGGGGTTCACGGCACTA	TGTCCGACTACGCAGTACGG;CATTTAGCGTGCAACGGCTG	SPBCPT2R1.03	SPBCPT2R1.03	0.156	-0.084	hypothetical protein
TGCCGGGCGTATTCCTCTTG	AGTTCTCGCACGTCGGGGTG	SPAC23C4.06c	SPAC23C4.06c	0.055	-0.084	methyltransferase, human Fam119 ortholog (predicted)
GCGGGGAACTTTGAGGAGCA	CCGCCGAGCTAATCCCACCC	SPCC1281.07c	SPCC1281.07c	0.025	-0.084	glutathione S-transferase (predicted)
CAATGGGGTTTGCGGGAGCC	GTGTGTGATGCAGGGCTGGG	rho5	SPAC20H4.11c	-0.064	-0.084	Rho family GTPase Rho5
GAACCACCACGGCACCCTCC	CACGCACGCTTATTGCCCAT	SPAC869.05c	SPAC869.05c	-0.251	-0.084	sulfate transporter (predicted)
	GTTCCTCGTCCCCACCGCTC	SPAP8A3.03	SPAP8A3.03	-0.612	-0.084	ZIP zinc transporter 1 (predicted)
CTCCCCTTTCGCTTCGTCCA	AGCATGCGTACTGGGTGGGA	zip2	SPCC126.09	-0.86	-0.084	vacuolar membrane zinc transporter (predicted)
TGGCCTTTGACCTTGGGCGT	TTTTGGACCTGGCTTGCACG	ppk8	SPAC22G7.08	0.368	-0.085	serine/threonine protein kinase Ppk8 (predicted)
TCACGTAGCATGGGGGAGCC		ubc6	SPAC10F6.05c	0.359	-0.085	ubiquitin conjugating enzyme Ubc6 (predicted)
GTTGCGTGCGGATGTGTTCG		seh1	SPAC15F9.02	0.024	-0.085	Seh1-associated complex subunity Seh1
CGCCCCGATCTGGTTTCTGA	GGGGCACGGGCAATTATCAA	SPAC17A5.10	SPAC17A5.10	-0.173	-0.085	conserved fungal protein
TTATGGCAGACCCCCGGAGC	ATCTTCAACCACCGTCCCGG	stp1	SPAC1071.12c	-0.177	-0.085	protein tyrosine phosphatase Stp1
ATTGTCGGAGGCGGGGGCTA	TGCGGTCGGTAGGCGGGTAT	avt5	SPBC1685.07c	-0.301	-0.085	vacuolar amino acid import transporter Avt5
TTCGGGCTGCATCTTTGTGG	CCCCAATACGCACCGACATT	dph4	SPAC926.05c	-0.528	-0.085	diphthamide biosynthesis protein Dph4 (predicted)
GCCACCCTTTTGATGACCCG	GCCGCTTGGGGTACTTCGCA	tpp2	SPAP8A3.12c	0.025	-0.086	tripeptidyl-peptidase II Tpp2
ATACCATCCCGACCCACGCC	GCCCCGCAACCCAAAACTAA	SPAC22A12.14c	SPAC22A12.14c	-0.196	-0.086	BSD domain protein, unknown biological role
CATTCGGGCAGGAGGAGGCA	CAGTGAGCGGCGAATAGGCA	mus81	SPCC4G3.05c	-0.33	-0.086	Holliday junction resolvase subunit Mus81
CCTGGCTCGTAAAGGCGTCC	GCCTGTTAGGGCACCGATGC	acp2	SPAC631.01c	0.513	-0.087	F-actin capping protein beta subunit Acp2
CAACACCTCACTCGCCCCCC	GGGGCGCGAGTAGCTTGGAA	pca1	SPCC1840.04	0.203	-0.087	metacaspase Pca1
GCAGGGGCGTCGAACATGGT	ACTGCTCGTCCAACCCATCG	cce1	SPAC25G10.02	0.015	-0.087	mitochondrial cruciform cutting endonuclease Cce1
GGAAAAGCGCATACACCGGG	CACATCTTCCAGGCCGACCC	SPCC4B3.03c	SPCC4B3.03c	-0.003	-0.087	mitochondrial morphology protein (predicted)
ACCCTCCCGCAGTTTCCAGC	GGAGACACCCACTCAGCCGC	SPBC8E4.01c	SPBC8E4.01c	-0.139	-0.087	inorganic phosphate transporter (predicted)
TCAACCGGCATCCACCTTGC	GTTTGACGGGGCGGTATGCT	grx1	SPAC4F10.20	-0.167	-0.087	glutaredoxin Grx1
CCACGCGAAGCAACCCTAGC	TCGTACCGCCACCACACCCC	SPCC1442.11c	SPCC1442.11c	-0.214	-0.087	sequence orphan
CTAGGTTTCCCCCGGCTTGT	TAATCCCTCGGCGCCTACGT	ung1	SPCC1183.06	-0.264	-0.087	uracil DNA N-glycosylase Ung1
GGTCGGGATGTTAGGGCGGG	GTTGCGAAGGAGACAGGGGC	cao1	SPAC2E1P3.04	-0.128	-0.088	copper amine oxidase Cao1
GTGGATGGGGATGGGGAACG	GCACAAAAGGTCGGGCAGGA	SPBC1683.03c	SPBC1683.03c	-0.535	-0.088	membrane transporter (predicted)
GCGCAAAGGCGGGATCACAT	AAGCCCTCCTCCGCCTAGCC	SPBC530.06c	SPBC530.06c	-0.555	-0.088	translation initiation factor eIF3 alpha subunit (p135) (predicted)
AACGCCCCTCCCGACAAGCT	GAGGAAAACCCCGGCCACGT	SPBC18H10.20c	SPBC18H10.20c	0.614	-0.089	endocytosis regulator (predicted)
GCGTTTTGAGGGCTTGCTGG	CAGGCAGAACGAAGCGAGCA	ght3	SPAC1F8.01	0.588	-0.089	hexose transporter Ght3
ATCGTTTGGCCGGCTAAGCT	CAGCAGGCGCACTCCCAACA	ero11	SPBC4F6.16c	0.375	-0.089	ER oxidoreductin Ero1a
GGGGTTGTCGGTAGTGCGCC	ATGAGGGACCAGGGACGCAG	vps36	SPBC3B9.09	1.139	-0.09	ESCRT II complex subunit Vps36
TTCAACCGACCCCTGCAGCT	TCGCATGGCTAGGGTTGGGT	thi2	SPBC26H8.01	1.085	-0.09	thiazole biosynthetic enzyme
ACATCCAATCCCCCGCCTTT	GGGGTAGTTGCGCGTTGTCA	tum1	SPCC4B3.01	0.977	-0.09	thiosulfate sulfurtransferase, involved in tRNA wobble position thiolation Tum1 (predicted)
CCTCATGACTAGCCCCCCGC	TGATCACCGGACGCACCCTG	hhf1	SPAC1834.03c	0.486	-0.09	histone H4 h4.1
GTTGCGGTCGGGTATTTGGG	AAGGCGCGAAAGGGGAGACG	SPAC15E1.10	SPAC15E1.10	-0.105	-0.09	PI31 proteasome inhibitor (predicted)
AGGCGAAAGGGCGTAGGACA	AGCCGCAAGCCGAAAAAAAA	can1	SPBC18H10.16	0.171	-0.091	arginine transporter Can1
CAGGGTGGCCGGTAGGTGCA	GGGCTCTGTCATTGGGTGCC	sib2	SPAC23G3.03	0	-0.091	ornithine N5 monooxygenase (predicted)
GTGGGGTAATCGGAAGCGGC	TGGCGCTGGGGTGCTTTGTT;TGGGCGCTGGGGTGATTTGT	SPBC21B10.08c	SPBC21B10.08c	-0.177	-0.091	sequence orphan
TCCGGTGTGGTTATCGCCAA	GTGGCGCCAGGGAGACTAGC	SPBC1271.05c	SPBC1271.05c	-0.221	-0.091	zf-AN1 type zinc finger protein
TGCAACAATACCGCCAGCCA		SPAC11E3.12	SPAC11E3.12	-0.323	-0.091	conserved eukaryotic protein, thioredoxin family
	AGGGTTCCGATCGCGTTTGT	spo12	SPAC3F10.15c	-0.738	-0.091	Spo12 family protein
CCGCACCCCCCATATTCAGC	GGAGGGCTGTGGGGGTCAAT	rhp14	SPBC649.03	2.192	-0.092	XP-A family homolog Rhp14
AGGGGGGTAAGATGGCGTCG	TTTGCGCTGATTGCTTTGGC	btb3	SPAC13D6.04c	0.062	-0.092	substrate adaptor for cullin 3 ubiquitin ligase Btb3
GCGCCCGTCTCTATCACCGT	TCCATTACCTCGTCCGGCCA	SPBC19C7.08c	SPBC19C7.08c	-0.177	-0.092	AdoMet-dependent tRNA methyltransferase (predicted)
ACTGTCCGCCTGCCACTCGC	AACAAGCACGAGAGGGGCGC	SPAC589.09	SPAC589.09	-0.536	-0.092	sec14 cytosolic factor family (predicted)
AACATAATTGGAGCGCGGGG	TGGCAGAGCGAAGGACCGGA	ins1	SPCC306.05c	-0.535	-0.093	INSIG domain protein
GGGACTGGCTGGCTGGACGT	CGGGATCGGTTGCGCTAGCT	SPBC31F10.03	SPBC31F10.03	-1.261	-0.093	ChaC-like protein, predicted cation transport regulator
AAACGTACCTGCCGCCCACG	TAGAGCTGATTTGCGGCGGC	jmj1	SPAC25H1.02	0.079	-0.094	histone demethylase Jmj1 (predicted)
CAAGGGAACGCAAGGCAAGG	GGCCCCCGCATAGCACCTGT	SPCC825.05c	SPCC825.05c	0.031	-0.094	splicing coactivator SRRM1 (predicted)
GTGACCCCGCTGCCCATAGT	TCGGAAATGGGGCGTGCTAT	B22918-2	SPAC14C4.04	0.011	-0.094	hypothetical protein
AAGCCGCCACCCGTTCATTT	CTGTTTCGGAGGGGTGGCAG	SPBC36.10	SPBC36.10	-0.094	-0.094	mitochondrial intermembrane space protein sorting protein (predicted)
TCGAAACCAAGGGCCAAACG	TGGTATTGTGGTGCCGGCTC	SPAC29B12.12	SPAC29B12.12	-0.288	-0.094	helper of TIM (predicted)
ACTCTGTTCCACCGGCGCTT	GCCTTTTCACCCTCGGCTCC	pkl1	SPAC3A11.14c	0.175	-0.095	kinesin-like protein Pkl1
GCAGCCCCCCAAACCTATCC	GCATTGGGGCATTCTCGGGT	hhp2	SPAC23C4.12	1.146	-0.096	serine/threonine protein kinase Hhp2
TCACCCCACCACGTTTCCCA	GGAACCGAAACAGCCAAGGG	SPAC1952.08c	SPAC1952.08c	0.644	-0.096	pyridoxamine 5'-phosphate oxidase (predicted)
CCTTCCGCACCGTACCCACA	ATTCCCCGCTGCCGTATCAC	SPCC4G3.17	SPCC4G3.17	0.186	-0.096	HD domain metal dependent phosphohydrolase (predicted)
GCAGGGTCAGAAAGGGCTCG	CGCGTTATGCATTCCTCGGA	SPAC11D3.01c	SPAC11D3.01c	0.181	-0.096	conserved fungal protein
GGCTCTGGATCGGGGCTGAA		SPBC119.03	SPBC119.03	0.042	-0.096	human COMT catechol O-methyltransferase homolog 1
TTTAGACGGCGGGGGAGGAG	CCAATCCAACCCTGCCGCCT	meu18	SPBC409.11	-0.166	-0.096	sequence orphan
CGTCTGGTTGGTTGCGTGCC	CCTCTGTCCGCCGCTTTTGA	SPCPB16A4.06c	SPCPB16A4.06c	-0.399	-0.096	sequence orphan
CAACGTCGCGAAATGGCCAG	GAGGGTGGTCGAGGAGTGCG	zrg17	SPBC16E9.14c	0.445	-0.097	cation diffusion family zinc membrane transporter Zrg17
CGCCTCACGCTATCAGTCCC		gef2	SPAC31A2.16	0.35	-0.097	RhoGEF Gef2
AGGGGCCCACGGCTAACGTT	GCCCGTCTCAAAGCGCACAC	ats1	SPAC1002.07c	0.286	-0.097	N-acetyltransferase Ats1 (predicted)
	ACTGTGAAGCGGACTGCGAT	ura5	SPBC725.15	-0.332	-0.097	orotate phosphoribosyltransferase Ura5
CGCCAAAGCACCTCAAAGCC	TCCAGCCGTCGTAAAGCCAT	SPAC8C9.05	SPAC8C9.05	-0.443	-0.097	D-Tyr-tRNA deacylase (predicted)
	TCCGTTCGTAGCCCAGTCCC	SPAC6G10.10c	SPAC6G10.10c	-0.762	-0.097	human hmmtag2 homolog
ACCAACAGCAGTCGCCCCAC	CCTACCCCTGCAAACGCCCC	hem2	SPAC1805.06c	0.398	-0.098	porphobilinogen synthase Hem2 (predicted)
GGATCGGGCAGTGACAAGGC	TGCCTGACCCAACATCGACC	fic1	SPBC83.18c	0.372	-0.098	C2 domain protein Fic1
GGCCCCCTGCGACATAATCA	TCCCGTCCGCCAGAAACACT	SPAC6F6.11c	SPAC6F6.11c	0.296	-0.098	pyridoxine-pyridoxal-pyridoxamine kinase (predicted)
GCCACCCCCTTAACAACCCC	GCCCTCCATCCCCACAAAGC	SPCC1020.08	SPCC1020.08	0.205	-0.098	wybutosine biosynthesis protein Tyw1 (predicted)
AACGTGGCCCTTTCTGCGAG	TGGCGTCTATCTTTGGGGGG	SPAC1F3.05	SPAC1F3.05	0.229	-0.099	Golgi localized Arf binding gamma-adaptin ortholog (predicted)
CTGCGTGGCCTGGGGTGTTT	TTTCGCCGCCTCGCTAGTTT	SPAC1687.07	SPAC1687.07	0.06	-0.099	conserved fungal protein
ACCCAGACGAGCACCACCGG	CTCCACAGCCGCCCAACCAC	bqt1	SPAC6G9.13c	0.011	-0.099	bouquet formation protein Bqt1
TGGGGTTTGCTGTGCCGTTG	AATCAGGCGAGGGACAGGCA	SPCC1827.03c	SPCC1827.03c	-0.271	-0.099	acetyl-CoA ligase (predicted)
	CCGTTCTTCCCTCGTGGCCG	SPAC27D7.11c	SPAC27D7.11c	-0.373	-0.099	But2 family protein
GTTGTTTGGGGGGAGGAGCA	TCCGGATTCACCCCACCCAT	rpl44	SPAC1687.06c	-0.409	-0.099	60S ribosomal protein L28/L44 (predicted)
ACATGTTTGGCGGCACCTCC	TATCCCCCAGGACGCGCTCA	SPCC1183.02	SPCC1183.02	0.152	-0.1	glutathione S-transferase (predicted)
ATCTCGACTGACACCCCGGC		SPCC736.13	SPCC736.13	0.024	-0.1	short chain dehydrogenase (predicted)
GGAAAACCTCGTAGCCGGCC	CCCAAGGAACGCGGAAAGTG	crs1	SPBC2G2.09c	-0.047	-0.1	meiosis specific cyclin Crs1
CCCTCCAAGCGCAGAAGATT	TGGGGGGATGAGGGAGGTTG	wtf15	SPCC663.17	-0.652	-0.1	wtf element Wtf15
TCCCTCGCTCCGGCCTTCTA	CGTAGGCTGTCGTGAGGGGT	SPAC694.03	SPAC694.03	-0.758	-0.1	conserved fungal protein
CCCACGGCCGGATCTTGTAT	CACGCAAGAACAACCGCCAC	SPAC186.03	SPAC186.03	0.473	-0.101	L-asparaginase (predicted)
AACCGCGGGAAAATGGCCTG	AAGGTCGAATGGCTAGCGGC	hem12	SPCC4B3.05c	0.329	-0.101	uroporphyrinogen decarboxylase Hem12 (predicted)
TCTTCCGCCCACAGCTTTGC	TCCCCCGTGACCGAATTCAA	mok12	SPBC32H8.13c	0.285	-0.101	alpha-1,3-glucan synthase Mok12
GTGCAGGGAAAATTGGCCGT	CAAGAGTGGCTGGCCGCGTT	nto1	SPBC17D11.04c	0.261	-0.101	histone acetyltransferase complex subunit Nto1 (predicted)
CGTGCGCCAGAATATCCGCA	TACTAGCCCGCGCCGAACCA	SPCC622.04	SPCC622.04	0.219	-0.101	dubious
GCTTGGCCTCCTCCCTGCTT	CCCAGCCCGACCAATAGCAT	SPAC824.07	SPAC824.07	-0.078	-0.101	hydroxyacylglutathione hydrolase (predicted)
TGCCCATTCTCCCTGCGTTC	CGCCGGCACGTCTAGTTACG	mnl1	SPAC23A1.04c	-0.331	-0.101	alpha mannosidase Mnl1 (predicted)
TGCCGTTAACGTCCCCCCAT	AACTTCCAGGCACGACCCGC	omh3	SPCC777.07	0.594	-0.102	alpha-1,2-mannosyltransferase Omh3 (predicted)
TGGTGTGCGCGAGGGTTTAA	GGGGGGAGCAAGTAGCGACG	SPCC191.06	SPCC191.06	0.29	-0.102	sequence orphan
AATGAAGCAGGTGGCGAGGG	GGCCGAATGCTCACAAACCA	SPAC926.06c	SPAC926.06c	0.218	-0.102	leucine-rich repeat protein, unknown
GGGAGCGAGATTGTGAGGGG	GCCTGGTTCTTTTTGCCCCC	SPBC409.16c	SPBC409.16c	-0.074	-0.102	recombination protein Saw1 (predicted)
CACGGCAGCAGCGAAGTTGA	ACGGTCCGCACCCAGCGTAG	SPAC57A7.09	SPAC57A7.09	-0.191	-0.102	human RNF family homolog
CATTCAACGCGGAGGGGAGT	CCTCCGTCATCCAGCCCGTG	rsv1	SPBP4H10.09	0.005	-0.103	transcription factor Rsv1
TGAAGCCCACGCAACCGAAA		SPBC1289.13c	SPBC1289.13c	-0.423	-0.103	alpha-1,2-galactosyltransferase (predicted)
CGGTGGTTTTTGGCGGTTTT	CGCGGCACACTGGGATTAGG	SPAC1565.01	SPAC1565.01	-0.614	-0.103	conserved fungal protein
ACCTCGCGGCCCCTTACTCC	TGAGCATACAAAACGCGCGC	SPBPB2B2.19c	SPBPB2B2.19c	0.03	-0.104	S. pombe specific 5Tm protein family
CGCCGTTTGCGGAATTTTTG	CTAGGGCGGACAGCAAGGCT	pof10	SPBC1703.06	-0.334	-0.104	F-box protein Pof10
ATTTGCAGGGGGTACCGGGT	TTGTTGGACGGCGGGAGAAT	ptl3	SPAC1A6.05c	-0.33	-0.105	triacylglycerol lipase ptl3
GACCACGGCGCCATCATTTA	CTCCCCACATTCCGCACCCT	SPBC1348.11	SPBC1348.11	-0.573	-0.105	membrane transporter
CCGACAAACCCAACAGGCGC	AAACGAATATCCGCGCGACT	SPAC16C9.02c	SPAC16C9.02c	0.777	-0.106	S-methyl-5-thioadenosine phosphorylase (predicted)
TCTGTTGGCGCGTCTTGGAG	ATACCCCCGAACACCGGCTC	SPAC1D4.02c	SPAC1D4.02c	-0.066	-0.106	human GRASP protein family Golgi protein (predicted)
TCGTGTCCCGCCGTATTGAA	AGTTGGGGGTACCTTGCCCG	cds1	SPCC18B5.11c	-0.133	-0.106	replication checkpoint kinase Cds1
CGGGAAGTGAGGGGGCGTTT	CGTCCCGCGCTTCAAATTCT	SPAC26H5.09c	SPAC26H5.09c	-0.305	-0.106	gfo/idh/mocA family oxidoreductase (predicted)
CCGGTGCAAAGGGGAGGTCA	ACGTGGGGATAGCTGGTGGA	dph7	SPCC18.15	0.504	-0.107	WD repeat protein, involved in diphthamide biosynthesis Dph7 (predicted)
ACGGGGATTGTGGCGAGGTT	ACCCCCGAAGCTACCGATCC	mug16	SPBC25H2.14	0.187	-0.107	UNC-50 family protein
ATTCGCGTTCGGGTGAGCCT	AGAGGCTGGGGGGTTGCAAC	SPAC25B8.11	SPAC25B8.11	-0.183	-0.107	transcription factor (predicted)
GATTTGTCGGGGTGCAGCGC	GCGGGTAAGGACGGAGAGCA	SPAC186.09	SPAC186.09	-0.535	-0.107	pyruvate decarboxylase (predicted)
CCCGCCCGATCACTCCCTTA	TTTTACGGCGGACAGGGGGC	SPAC29B12.11c	SPAC29B12.11c	-1.553	-0.107	human WW domain binding protein-2 ortholog
GTTGGGGGTGCCTTTGGGAT	CCTGCCCGAATACCGCGATA	fra3	SPCC4B3.11c	0.66	-0.108	mitochondrial transcriptional repressor protein BolA domain (predicted)
GCACGCCACCAGACCCTTAG		SPAC29B12.13	SPAC29B12.13	0.36	-0.108	S-(hydroxymethyl)glutathione synthase activity (predicted)
GGGCTTGTGGCGGATTGAGG	TCAAGCCTCACGCCAGCCCT	SPAC1002.12c	SPAC1002.12c	0.328	-0.108	succinate-semialdehyde dehydrogenase
GTTGGCGGGGGGGATATGTT	AATGGGTGCAGCGGTTTGGC	met11	SPAC343.10	-0.073	-0.108	methylenetetrahydrofolate reductase Met11
AGCCGACTTGCCTGCCATTT	GCGGGGGACTCATGGAAAAG	SPAC10F6.14c	SPAC10F6.14c	-0.471	-0.108	ABC1 kinase family protein (predicted)
CGCCAACGCCAAGCCTAACT	CACACAAATTCCGGCCGCAT	SPAC1952.10c	SPAC1952.10c	0.582	-0.109	conserved fungal protein
AAGCGGGGGACGGGTATGGA	TCCACGCCCTCCATACAGCC	SPAC3C7.07c	SPAC3C7.07c	-0.11	-0.109	arginine-tRNA protein transferase (predicted)
CCGAGAGGGTGAGCGACGAT	CTGCGCGATGGAAGGAAAGG	SPAC19G12.09	SPAC19G12.09	-0.32	-0.109	NADH/NADPH dependent indole-3-acetaldehyde reductase
CGAGTGCGCGTGAGTTGCTG	CGGGGCATCTTCACGGCAAT	SPCC285.10c	SPCC285.10c	0.542	-0.11	SPRY domain protein
CTGCGCCAAACTCTCCCTCG	CCGGGAGATTTTGGCGCAGA	SPBPB2B2.07c	SPBPB2B2.07c	0.097	-0.11	S. pombe specific DUF999 protein family 7
CCCTCTCCTCTCCCGCCTGT	TTGTCAGTCCCCAGCCCCGA	SPAC24H6.10c	SPAC24H6.10c	-0.038	-0.11	phospho-2-dehydro-3-deoxyheptonate aldolase (predicted)
	CACACCCCCTGCTTGTTGCC	crn1	SPAC23C4.02	-0.36	-0.11	actin binding protein, coronin Crn1
CCCCGTCAAATTCCCCTGCT	CGCAGGGTGGCTATTGGCGT	SPBC1683.06c	SPBC1683.06c	-0.536	-0.11	uridine ribohydrolase (predicted)
GCCGATCCGCCAACCAAAGG	ACAATGGGGGAGGACAGGCA	laf2	SPCC1682.13	-0.563	-0.11	Clr6 associated factor 2, Laf2
TGGCCCGCGCACCCTATACT	TCGCGAGGGCTTTCTGAGGG	SPAC31G5.21	SPAC31G5.21	0.031	-0.111	human FAM32A homolog
GACTATGAAGCGCGGAGCCC	GTGCCGCCCCATTATTCGAT	SPAC6C3.08	SPAC6C3.08	-0.216	-0.111	proteasome regulatory particle, gankyrin (predicted)
ATGCCCCGCCAAATCAGCCT	CCCTTCGCACTCCTCCCAGT	SPAC17A2.02c	SPAC17A2.02c	0.704	-0.112	DUF887 family protein
GATAATGGGGGTTCGGCTGC	GCGGGATGGAAGTCGAAAGG	SPBP4H10.17c	SPBP4H10.17c	0.594	-0.112	carboxyl methyl esterase (predicted)
GCAGCCCAGACGAATCACGC		cdd1	SPAC1556.04c	0.315	-0.112	cytidine deaminase Ccd1 (predicted)
AGATGGCCGCCGCTAGACAG	GCGGACCCTTCCCCGTTAGG	set13	SPAC688.14	0.239	-0.112	ribosome L32 lysine methyltransferase Set13
AAAGGGCTCAAGGGGGGATA	TTCACAGTCCCCTCCCCCAC	dsc1	SPBC947.10	0.188	-0.112	Golgi Dsc E3 ligase complex subunit Dsc1
AAGCGCAGTCGGCAACACCA	ACCGGACGTGCACCAATGGG	pzh1	SPAC57A7.08	0.07	-0.112	serine/threonine protein phosphatase Pzh1
ATTCGCCCTTTCCGCTGCTG	AGACCACCGGGACACCACCA	SPAC5H10.01	SPAC5H10.01	-0.06	-0.112	DUF1445 family protein
AGCATCACTTCGGCCCACGC	TGGGGGGCCTTGTGGAAAAT	SPAC23H3.12c	SPAC23H3.12c	-0.473	-0.112	mitochondrial hydrogen/potassium transport system protein (predicted)
GCTGGGGAAGGGATTGGCAT	CCGCGTTTCGATTACCAGCA	dmc1	SPAC8E11.03c	-0.786	-0.112	RecA family ATPase Dmc1
CCGCGTGTCCGTGATGTCCT	GTGCAGGCAATCTCGGCTCG	rpl1601	SPBC839.13c	0.163	-0.113	60S ribosomal protein L13/L16 (predicted)
TGCCGGCCACACTGACCTAA	TGCGGGATCCTGTGCTGAAA	par2	SPAC6F12.12	0.126	-0.113	protein phosphatase regulatory subunit Par2
GGCAACCAGAGACGAACCGC	GTCGCTCCCCCACATCCATT	gyp10	SPBC651.03c	-0.155	-0.113	GTPase activating protein Gyp10
CTCTGGGGGTGTTCTGATTT	TGGCACGATGGGAAGGGAGG	ubc14	SPAC1250.03	-0.252	-0.113	ubiquitin conjugating enzyme Ubc14 (predicted)
TGCGGGCGTTGGACTCTTTT	TTGAGCATTGGGCGAACGAG	mak3	SPCC74.06	0.69	-0.114	histidine kinase Mak3
TGCGGGACCAGGGAACAACG	ACATTGGGTTAGGGCTGCGG	amt2	SPAC664.14	0.107	-0.114	ammonium transporter Amt2
CGGCGTTTTTCTGCATGGGG	TCTTTGAGTCCGCTGGGGGG	SPAC25B8.08	SPAC25B8.08	0.064	-0.114	conserved fungal protein
GAACGCGCCTCCCATCCAAT	TGTGTTGCGGTTCGGTCGTT	SPAC4D7.02c	SPAC4D7.02c	-0.834	-0.114	glycerophosphoryl diester phosphodiesterase (predicted)
TACCCGTGTAACGCTCGCCC	CCACGCGGGGACTAGTGCAG	pex13	SPAC3C7.10	0.637	-0.115	peroxin 13 (predicted)
GTTGGGATCAGTGACGGGGT	GCGGGCATGGCACAGATTAA	exo5	SPBC685.02	0.514	-0.115	mitochondrial single stranded DNA specific 5'-3' exodeoxyribonuclease Exo5 (predicted)
CGGTCGTCCTCCCCCTTTCC	CGAGGCGATGGGGAAGGCTA	SPAC26A3.17c	SPAC26A3.17c	-0.069	-0.115	N-methyltransferase (predicted)
TGCTGTTCCTATGTCGCGCG	GCGGGGAATGAACAGGGCTC	ade9	SPBC2G2.08	-0.305	-0.115	C-1-tetrahydrofolatesynthase/methylenetetrahydrof olatedehydrogenase/methylenetetrahydrofolatecyclohydrolase/ formyltetrahydrofolatesynthetase (predicted)
	GCTCGATTTGCCCCTACCGG	rpl2402	SPCC330.14c	0.995	-0.116	60S ribosomal protein L24 (predicted)
ACTCCCACGATGCGTCGACA	CCCGCATCTTGCAGCTTCCC	klf1	SPAC1039.05c	0.348	-0.116	transcription factor, zf-fungal binuclear cluster type Klf1
TGCTCCCCTTCCACGCCACT	GGCGGGAGAACCACGAAAGA	mug58	SPAC630.09c	0.183	-0.116	GLYK family kinase of unknown specificity (predicted)
GGGTGGCGGAACAAAGTGGT		SPBC11C11.06c	SPBC11C11.06c	0.067	-0.116	sequence orphan
CGCCGCCACGCATAAACTAA	TAACTCCGCCGCCTCCCTCC	SPBC1271.09	SPBC1271.09	0.059	-0.116	glycerophosphodiester transporter (predicted)
CGGGAAGGGCTATGACGGGA	TCCCCTACTCCCCGCCCATT	SPAC186.06	SPAC186.06	0.026	-0.116	ER unfolded protein response protein (predicted)
CCCTCGTCGATAACCCTCGG	ACCGGGGCGAAAGAACATGG	hta1	SPCC622.08c	0.012	-0.116	histone H2A alpha
GGGGTGCGGAGGAAGGTTTT	GGTGGATGATGGGCGTGGGC	SPAC3A11.03	SPAC3A11.03	0.003	-0.116	methyltransferase (predicted)
TGGTGTGCGCGAGGGTTAAT	GGGGGGAACAAGTAGCGACG	SPCC1840.08c	SPCC1840.08c	-0.297	-0.116	protein disulfide isomerase (predicted)
TCTTCTTGGGGGTCGTTCGT	AACGAGCAGCGGGAAAACCA	rmn1	SPBC902.04	-0.396	-0.116	RNA-binding protein
ATCTGTTTACCCCGCGTGGG	ACAGCGCGGGACATTCTCAA	sum1	SPAC4D7.05	-0.459	-0.116	translation initiation factor eIF3i
CGGAGGCGTTAGGGCGTGTC	CGCCTCTTTCCCCGTGACCG;CGCCTCTTTCTCCGTGACCG	SPAPB2B4.06	SPAPB2B4.06	0.579	-0.117	conserved fungal protein
CTCTTCCTCTCACGGCCGCC	GAAATCCCCGCCCTCGACTG	uga1	SPAC19D5.07	0.015	-0.117	4-aminobutyrate aminotransferase (GABA transaminase)
TGTTCCGGTTGGTATGCGCA	TAAACCCCGCCAAGCAAAGC	mug124	SPBC19C2.06c	-0.11	-0.117	sequence orphan
CAAAAAGGGGGAGCGCTGGT	CCGGCGCATCCAGTACACAC	ppk15	SPAC823.03	-0.182	-0.117	serine/threonine protein kinase Ppk15 (predicted)
TGGTGCGTAGGAGCGAGAAT	ACGGGGCTTGCTCATTGCTG	SPAC23A1.02c	SPAC23A1.02c	-0.191	-0.117	phosphoprotein phosphatase (predicted)
CTGGGGTGTATCGTGGTGCG	CGAAAGCGGGGGTGAATAGG	SPAC323.07c	SPAC323.07c	0.14	-0.118	MatE family transporter (predicted)
CCGACCCAAATGCCAATCCG	GCATCCCCGGCCTTTTCCAC	SPBC4C3.09	SPBC4C3.09	0.015	-0.119	acetylglucosaminyltransferase (predicted)
TAATCGCACGCTCAAACCCG	GCCCACGCGCTCTCTCTCTG	SPAC4A8.14	SPAC4A8.14	-0.374	-0.119	ribose-phosphate pyrophosphokinase (predicted)
GGTGGGGTGGGGTTCATTTG	GCAGGGGCCACACAATTGAA	mel1	SPAC869.07c	0.431	-0.12	alpha-galactosidase, melibiase
TCAAAGTTCCCCCCTCGCAG	TCTCGCGAACGGTGGCTCAT	snr1	SPBC2D10.09	0.061	-0.12	3-hydroxyisobutyryl-CoA hydrolase snr1
CCCATCCCACAACGCACTCG	GCGCATAGAGGGCACACCGA	apm4	SPAC31A2.09c	0.06	-0.12	AP-2 adaptor complex subunit Apm4 (predicted)
GCCGGCTTTGCTGATTTCCC		SPAC328.01c	SPAC328.01c	0.044	-0.12	karyopherin (predicted)
AGCCCCTGCGCCAACTAATG	TCCTAGCCCCTCCAACACGT	SPAC3C7.13c	SPAC3C7.13c	-0.146	-0.121	glucose-6-phosphate 1-dehydrogenase (predicted)
CTCCCCCGACTACCCCGCAC	AGAGCCCAAATGTCACGCGG	SPAC13F5.07c	SPAC13F5.07c	-0.405	-0.122	zf PARP type zinc finger protein
GAGACACAAAGGGGCGAGCG	CCCTCCGCATCCCCTGTTCT	SPCC830.10	SPCC830.10	-0.607	-0.122	nucleoside triphosphatase (predicted)
TGGAGACACAAAGGCGCGTA		SPCC18B5.02c	SPCC18B5.02c	0.239	-0.123	cinnamoyl-CoA reductase pseudogene
CCAGCGTCCGGGAATCAAAA	CGTTACGAAGCAGAGCCAGG	rtn1	SPBC31A8.01c	-0.357	-0.123	reticulon-like protein Rtn1
CATCCGCCTGCCCCTCACTA	CTAACCCAGTCCGCCGTCGC	nta1	SPBC23E6.03c	-0.509	-0.123	protein N-terminal amidase Nta1 (predicted)
ATCGGACGCCATATCACCCA;ATCGGACGCCAAATCACCCA	TCATAATTGCGCGTGCCTGG	SPAC18B11.09c	SPAC18B11.09c	0.197	-0.124	serine O-acetyltransferase activity (predicted)
GGGATGCGGACGGTTGAGCA	CGGGGGAGGTCCTATAGGGC	hrk1	SPAC23C4.03	0.032	-0.124	haspin related kinase Hrk1
AGTGGTTGCTCGTCAGGGCG	GCTTGAGTATGGGGCGCGGT	rps27	SPBC1685.10	-0.036	-0.124	40S ribosomal protein S27 (predicted)
TATGGCCGTTTTATGCCGCG	CTTCTGTTCGGATGCATTTA	rnh201	SPAC4G9.02	-0.148	-0.124	ribonuclease H2 complex subunit Rnh201 (predicted)
TAACCAGGGGACGGACGCTT	AGGTGGGGGAGGGGATGAGT	SPAC9G1.07	SPAC9G1.07	-1.31	-0.124	sequence orphan
CGGCTTTCGTAGTGGGCGCA		SPBPB2B2.14c	SPBPB2B2.14c		-0.124	S. pombe specific DUF999 protein family 8
CCCCATAACTTCTGCCCGCA	CCCCGTGACGAATTAGCCCC	dlc2	SPAC926.07c	0.584	-0.125	dynein light chain Dlc2 (predicted)
CAAGATGCGCCAAAACAGCC	AACGCGGTGGTGGGAAGAAC	sut1	SPAC2F3.08	0.259	-0.125	alpha-glucoside transporter Sut1
CGAGGGCCAGCATGTCAGGA	CATACCCTCAACGTCCGGCG	SPAC32A11.02c	SPAC32A11.02c	0.244	-0.125	conserved fungal protein
CGTTCTCCCCCGCCCTTAGT	TTGGATTCACCCTGCGCTCA	SPAC6G10.03c	SPAC6G10.03c	-0.018	-0.125	mitochondrial cardiolipin-specific phospholipase (predicted)
CGACAGCGACAGCACCCGAT	TTGCCTGTGCGCCCTCCATA	fbp1	SPBC1198.14c	-0.107	-0.125	fructose-1,6-bisphosphatase Fbp1
CTGGCGGGCTTGTAGGCTGT	CGGTGTGTTCTTAGCGGGCA	bdc1	SPBC21D10.10	-0.109	-0.125	bromodomain containing protein 1, Bdc1
GTAATCGGTTTCTGGCGGCG	GGTTGGCTGGGTCTGAAGGG	mep33	SPBC28F2.02	-0.132	-0.125	mRNA export protein Mep33
GGGTGAAACTCTGCTCGGCG	GTCTTGTTGGGAGCCGGCCT	SPBC1683.04	SPBC1683.04	-0.487	-0.125	glycosyl hydrolase family 3 (predicted)
ATTACCCGGGCACGCCCGAC	GGGGGCATGGCAAGAAAGGG	dbp3	SPBC17D1.06	0.898	-0.126	ATP-dependent RNA helicase Dbp3 (predicted)
GCCTGTGTCTCGCCTTTCCC	TGTCGCGATTTACGTGGGCC	mug147	SPBC56F2.06	0.568	-0.126	sequence orphan
AGGCACTTTTGGGGCGGCAG	TACCAGCATAGGCGCCCGAA	cho2	SPBC26H8.03	0.291	-0.126	phosphatidylethanolamine N-methyltransferase Cho2
TAAACCTCGGCTGCTCCCCT	TTTCATTAACCGCGCAACCG	SPAC9G1.08c	SPAC9G1.08c	-0.191	-0.126	phospholipase (predicted)
GGAGCTGTCACATGCGCAAC	AAACAGGTCCGAGTTGCCCA	SPAC27F1.10	SPAC27F1.10	-0.332	-0.126	sequence orphan
TTCCCCCCCGGTAGACAGAT	CCCGGGCCGTTTGTTAGGGT	rps102	SPAC22H12.04c	-0.496	-0.126	40S ribosomal protein S3a (predicted)
AACCTCCATCCTCGCCTACC	TTTTTGGGACGGGGGGACAT	put4	SPAC869.10c	-0.863	-0.126	proline specific plasma membrane permease Put4 (predicted)
CCCCCAAAGACCAGACCCGT		SPAC22E12.01	SPAC22E12.01	-0.913	-0.126	triose phosphate transporter (predicted)
ACGAGCTTACCGGCGCATGC	CTGTTGCTGGCGCTTTCGTT	lag1	SPAC1A6.09c	0.937	-0.127	sphingosine N-acyltransferase Lag1
GACTGACCGACGATGGGCCC	ACTTACTCCCCCCGCTGGCG	SPBC365.01	SPBC365.01	0.612	-0.127	sec14 cytosolic factor family (predicted)
CCCTCCGCCTGCTGCCCTAA	GCAAGGCAAGGAACCCGAAC	SPCC1682.08c	SPCC1682.08c	0.589	-0.127	RNA-binding protein Mcp2
TTCCGGGCGTGGCTTTCATA	GAACGGGTGCGAAGATTGGG	SPAC3A12.08	SPAC3A12.08	-0.08	-0.127	conserved fungal protein
TGTCTCTGGATGGTCGGGGC	CCATCAATTCGCACCATCCG	SPBC2G5.04c	SPBC2G5.04c	-0.175	-0.127	COPII-coated vesicle component Erv41 (predicted)
GGTCGGATGGCGTGGGAGTT	TGGTTGCCGTCTTGGTTCGG	SPCC569.05c	SPCC569.05c	-0.364	-0.127	spermidine family transporter (predicted)
GCGTTGCGGCTGGATTATGG	TCGGCTTTTCCCAGCAAGGT	los1	SPBP8B7.09c	-0.061	-0.128	karyopherin exportin T Los1 (predicted)
CTGGGCTGGGAGGACGCTGT	TCGGGGGGTTTTGCTTTCCT	SPAC212.08c	SPAC212.08c	-0.208	-0.128	GPI anchored protein (predicted)
AGACCGAGGACGGGGTGAAA	TTTCAGGAGGCGGGGCGAGG	SPAC607.06c	SPAC607.06c	-0.419	-0.128	metallopeptidase
	CACGCACGGATTACGCAGCC	set2	SPAC29B12.02c	1.218	-0.129	histone lysine methyltransferase Set2
ACCCTGTCGCCCTCTATCCG	GCCGCGCGTCCCATACTTTA	SPAC5H10.09c	SPAC5H10.09c	0.118	-0.129	3-methyl-2-oxobutanoatehydroxymethyltransferase (predicted)
CAGGCCGGGAAGGGCAGGGA	GCACAAAGGGAGACCAACGT	wpl1	SPBC428.17c	-0.041	-0.129	Wings apart-like homolog Wpl1
TCTGGTTTGTCCTGGTGCGG	TACGTACCTTGGCCCCCTGG	mug161	SPAC1F3.09	-0.082	-0.129	CwfJ family protein, splicing factor (predicted)
ACGCACAACCATCACCGCAG	ACGCTCCCTTGACACCCGCC	klp3	SPAC1834.07	0.614	-0.13	kinesin-like protein Klp3
ACCCCCACCCAGGAAACGCT	CAGGCAGAAGGCGGGGTCAG	SPAC57A7.13	SPAC57A7.13	0.229	-0.13	RNA-binding protein, involved in splicing (predicted)
GTGCGCGGACTGGTTTTCAA	CGTGTTCCGCCAGCCTTGTA	hfl1	SPAC30D11.06c	-0.174	-0.13	Lazarus1 family transmembrane transporter
TCAATTCCGGCGCACACCAA	GGCACCCCTGACAAGCCTTT	SPAC869.04	SPAC869.04	-0.84	-0.13	formamidase-like protein (predicted)
TCCGCTCCACATCCTCACGC	TGTGTGTTTGCTCGCCGGGA	his1	SPAC25G10.05c	0.083	-0.131	ATP phosphoribosyltransferase
ACAGCAGCCGCAAGCAGCAC	ATCTCGTGGGGGCGCTCCTC	SPBC215.07c	SPBC215.07c	-0.438	-0.131	PWWP domain protein (predicted)
CCACGGACAAAGGCCCCATC	CAAACAGCATGGCCGCAACG	SPAC18B11.08c	SPAC18B11.08c	-0.508	-0.131	conserved fungal protein
GGAAGGGGTGCTCGGGAAAT	CGAGTTGCGGGCTAGGAGGA	SPAC227.11c	SPAC227.11c	0.201	-0.132	sensor for misfolded ER glycoproteins Yos9 (predicted)
TACCCCGCTTTGCTGCCTGT	CTTTTGGGTCCTGCGATCGC	spn6	SPCC188.12	0.449	-0.133	septin Spn6 (predicted)
ATGACCCTCCCGTCGCCTTC	TGGAGTGGAGTGCTTTGCGG	rpl3002	SPAC1250.05	-0.166	-0.133	60S ribosomal protein L30 (predicted)
TCGGGGGAGGACGGTGAATA		SPAC23G3.12c	SPAC23G3.12c	-0.863	-0.133	serine protease (predicted)
CGAAAGTGCACGCCCAGGTA	GCTGGTGAGGGGCGATCTGA	dad2	SPAC1805.07c	0.839	-0.134	DASH complex subunit Dad2
TGGCGTTGGTGGAGATCTGG	CCCGCCGAGTTCCACCATAG	SPAPB24D3.06c	SPAPB24D3.06c	0.489	-0.134	DUF1749 family protein
AAATGAACCCGCGAAGGGCG		SPAC922.03	SPAC922.03	0.023	-0.134	1-aminocyclopropane-1-carboxylate deaminase (predicted)
CCTATCCTTCTCGACCGCTG	GCGGTGTCGGGGATGGAGGT	bhd1	SPBC24C6.08c	-0.103	-0.134	folliculin ortholog Bhd1
TGAGTCGGTCGGGTGTAGCG	TGAATACGTTGCGGGGTTGC	cuf2	SPCC584.02	-0.394	-0.134	middle-meiotic transcription factor Cuf2
CGCCCGCTGCTGAATGCTTT	CGCAGAAACAGGGGACAGGG	SPAC823.09c	SPAC823.09c	-0.664	-0.134	threonine aspartase (predicted)
TATCCACTCCGCCCACGCTC	GTGTTCGCGATTGGGGCTAT	SPBC18H10.18c	SPBC18H10.18c	0.719	-0.135	sequence orphan
GCACCCCGGCAACATAACCA	AGACGCCTTGACTGAGCCCC;AGACGCCTTGACTGAGCCCT	SPAC227.14	SPAC227.14	0.407	-0.135	uridine kinase (predicted)
CCCCCTTCCGTCTACCCCCA	CGGATGGTGGCTTTTGGGAT;GACTGCTTCGACCGACGTGA	SPCC576.17c	SPCC576.17c	0.052	-0.135	pyridoxamine/pyridoxine/pyridoxal transmembrane transporter (predicted)
CCTGTGGTGTGCGGCGATAG	TGGCAAACGCGTGGACTGAT	SPBP8B7.26	SPBP8B7.26	-0.2	-0.135	sequence orphan
	CTCCACATGTCCTGCCCCGA	SPAC9.08c	SPAC9.08c	0.755	-0.136	steroid reductase (predicted)
CACACTCAATACCGGGGGCC	CCCATCCGCAAGAACAGCTG	SPBC1347.09	SPBC1347.09	0.68	-0.136	hexaprenyldihydroxybenzoate methyltransferase, Coq3 variant (predicted)
TAGTGCACCTGCGTGACACA	AACGAAAGCGAAAATGGGCG	klp2	SPAC664.10	0.436	-0.136	kinesin-like protein Klp2
GGGCCAACGCTTACATCCGA	GTGAGTCCGGGCAGAATGGC	SPAC186.05c	SPAC186.05c	0.305	-0.136	human TMEM165 homolog, congenital disorders of glycosylation
AAATAGGGACGCGGTGGGCT	CCCCAGTTACACCGCGCTCA	SPAC926.02	SPAC926.02	-0.986	-0.136	conserved fungal protein
TGGGGCGCAATCACGAACAA	GTCAGGTGAATGCCGGGCCT	SPAC4C5.01	SPAC4C5.01	-1.033	-0.136	haloacid dehalogenase-like hydrolase
GAGGACGGCAAAGCTGGAGG	GAAGCTGAGACGGTGCGACC	tdp1	SPCP31B10.05	0.264	-0.137	tyrosyl-DNA phosphodiesterase Tdp1
TTGTCGTGTTGTGGGTCGGG	ACGGCTGCTTTGCTGGCTTC	thi9	SPAC9.10	0.064	-0.137	thiamine transporter Thi9
ACCCCAGCCTCGAATAGCCA;CCCCAGCCTCGAATAGCCAT	TACCCTGCCCGCTCTGCCAT	SPAC29A4.14c	SPAC29A4.14c	-0.019	-0.137	peroxin-3 peroxisome import protein (predicted)
TTGCGGTGCTTGTTTTGGCC	ATCGCCCACGCCTGCCTTTC	alf1	SPBC947.01	-0.453	-0.137	ATP-dependent microtubule severing protein (predicted)
TTCCTGTCTCCGCGGGTTTG	ATCTCCCATGTACCCGCCCA	SPAC22F8.04	SPAC22F8.04	-0.46	-0.137	triose phosphate transporter (predicted)
GTCCCAACCCAACCATGCGC	TCGGGGGTAAGAAGGGTCCG	zym1	SPAC22H10.13	-0.495	-0.137	metallothionein Zym1
ACTCGCTCCCCCCCATCCTC	GACCCCCGTTCTCCTGCTCC	SPAC3F10.06c	SPAC3F10.06c	-0.497	-0.137	initiator methionine tRNA 2'-O-ribosyl phosphate transferase (predicted)
CGACCCACTTGCCCCCATCA	TCTGTGCGGTGTGCTTGGCG	gcv1	SPAC31G5.14	-0.507	-0.137	glycine decarboxylase T subunit (predicted)
CGGGATAACTGCAGGAGGCC		SPCC132.01c	SPCC132.01c	-0.105	-0.138	ribosome quality control complex (RQC) complex subunit (predicted)
CCTCCCCGAACCTGATGCCT	GGCGCGGCTGTGGTAATCTT	SPBC2F12.05c	SPBC2F12.05c	-0.688	-0.138	sterol binding ankyrin repeat protein (predicted)
CGGCTTACCCTGCACCCCAT	TGCAGCGAGTGGATGAGCCT	SPAC57A10.07	SPAC57A10.07	0.341	-0.139	conserved protein (fungal and protozoan)
AGTTGGGGGGTACCGTGGGC	TTTCGCGCGTGGGCTTCTAT	fcf2	SPAC3G9.15c	0.28	-0.139	rRNA processing protein Fcf2 (predicted)
GGCGATTTGTAGCGGGGGTG	TCTTCCCCAGGCGCCACTAT	SPBC8D2.12c	SPBC8D2.12c	0.114	-0.139	mitochondrial translational activator of cytochrome C oxidase I (predicted)
TTGTACCCAGCGCGTACGGA		btb1	SPCC330.11	-0.103	-0.139	BTB/POZ domain protein Btb1
TGACGGAATAGGGCGAAGCG		taz1	SPAC16A10.07c	-0.183	-0.139	human TRF ortholog Taz1
GTCGGGAGTGGGAGCGCTAG	CCCCTTTTGAACCTCTGCGC	mug115	SPAC56F8.14c	-0.307	-0.14	sequence orphan
CCGGGGAGGCGTCTATGCGT	CAGCAAGCACAAGGCAACCG	SPCC16A11.15c	SPCC16A11.15c	-0.415	-0.14	sequence orphan
CAGCCGGCAGCGATATTTGG	TGGGCTTTCACGGGGTTCTT	pxa1	SPAC5D6.07c	-0.48	-0.14	PXA domain protein Pxa1
GCCGGCCCTATTGGATTGTG	GCCGCCCCCATCATAAGCTG	SPAC521.03	SPAC521.03	0.306	-0.141	short chain dehydrogenase (predicted)
GGACTCGCGCCCTTTTGACT	CTCCGGGGTTGACATTGGCG	SPBC119.16c	SPBC119.16c	0.096	-0.141	conserved eukaryotic protein, implicated in vesicle-mediated transport
TTCCCTTCCCGCATTTGTCC	ACAAATGGGGGCGAATGAGT	hsp3103	SPBC947.09	0.475	-0.142	ThiJ domain protein
CAATGCGGAAAGCAGCGGAG		SPAC15A10.06	SPAC15A10.06	-0.134	-0.142	CPA1 sodium ion/proton antiporter (predicted)
CCTCTGGCCCTGAAATCCCC	TGTTCAACGCCCCCACGAAT	SPBC25B2.01	SPBC25B2.01	-0.335	-0.142	elongation factor 1 alpha related protein (predicted)
CGGCCTCGCGGTACATGTCA	AGGGTTTGTGGGCTCAGGGA	rec24	SPAC1952.15c	-0.772	-0.142	meiotic recombination protein Rec24
TCCGCGCCCATGAACAACAC	ACGGGGCAGGTTTGGGGATA	mug143	SPAC167.06c	0.697	-0.143	sequence orphan
CCCTCCCCTGGTTCCGCATT	GCAGCCACTCCCATTGACCA	apl3	SPBC691.03c	-0.129	-0.143	AP-2 adaptor complex subunit Alp3 (predicted)
AAACGGGGGACTGCATTGGA	TCATTCCCCCGCATTCCATC	SPAC22G7.07c	SPAC22G7.07c	-0.214	-0.143	mRNA (N6-adenosine)-methyltransferase (predicted)
AAACAAACCGCAGGGCCATG	CGGGGCAATGAGGACGGAAT	SPCC737.07c	SPCC737.07c	-0.314	-0.143	DNA polymerase alpha-associated DNA helicase A (predicted)
TCGTTGCGTCCCCCGGTTAG	AGGAGGTGGCATGGACGGTG	SPAC30D11.02c	SPAC30D11.02c	-0.431	-0.143	sequence orphan
TTCCAGAAGCACCCGGCCAT	GCGGCGGCGTTGATCTTGTG	cmb1	SPAC4G9.11c	-1.086	-0.143	cytosine-mismatch binding protein 1
AAGACGGAGGCATCAGGGGC		wtf8	SPCC306.10	0.106	-0.144	wtf element Wtf8
TACGACATGCTGGGAGGGCA	TGGAGGGTTCGGGCTTGTGA	SPACUNK4.10	SPACUNK4.10	0.059	-0.144	glyoxylate reductase (predicted)
CTGGTCTGTGCCCCCTCCCA	TGGGGCCATGACTGTGGGAG	fap2	SPAC139.04c	-0.226	-0.144	L-saccharopine oxidase
CCGAATGCCCCGCGTAAGCC	CCACTGCGCAATCTTCACCG	syj1	SPBC2G2.02	-0.419	-0.144	inositol-polyphosphate 5-phosphatase (synaptojanin homolog 1)
TCGCCAACCCACCGACAGAT	CCGCTGTCCCTATGCCCCCT	skb5	SPCC24B10.13	-0.434	-0.144	Shk1 kinase binding protein 5
CGCGATGGTGAAGTGGGGCC	AGGTTGGGGGCGTCGTGTCA	SPBC13E7.07	SPBC13E7.07	-2.448	-0.144	sequence orphan
GTTATGCGAGGGTGGGCTTT	GATTGTGCCGCATGAGGTCG	bzz1	SPBC12C2.05c	0.454	-0.145	diacylglycerol binding protein Bzz1 (predicted)
TGTGAAGAAGACGGCGCGAA	GATCGTCTTTGGTGGCCCGG	sdh1	SPAC1556.02c	0.039	-0.145	succinate dehydrogenase Sdh1 (predicted)
CGGTACTCGGCTCGTTGCGT	TGACTGAAGGAGCGCCCGGA	apq12	SPBC428.04	1.107	-0.146	nuclear membrane organization protein Apq12 (predicted)
CTACCGGCCACCAATTCGCA	TGGTCTTGCGCTCCCGATTC	SPAC12G12.11c	SPAC12G12.11c	0.719	-0.146	DUF544 family protein
ACGCGCGCCAAAATGCAAAC	CCTCGCATCCCTGCCCTTCT	pil2	SPAC3C7.02c	0.659	-0.146	meiotic eisosome BAR domain protein Pil2
CGCGGCGATGCAAAACCTAT	CTCGAGCGCGGACCAAAGTT	SPBC31F10.16	SPBC31F10.16	0.492	-0.146	ChAPs family protein (predicted)
GCTCATCGGGGCTGTGGATT	GCGGGACTTTCTATCGGCCA	spn2	SPAC821.06	-0.292	-0.146	septin Spn2
CTGGTGTTTGTGGCGGGGGG	CGGGGGTGGCTCGGTAAGGA	mug112	SPCC338.02	-0.503	-0.146	sequence orphan
GCCTGGTGCCGCCTTGACAA	GGCCCGGCATTCACCACTAA	SPCC1020.07	SPCC1020.07	-0.687	-0.146	haloacid dehalogenase-like hydrolase
TAGAACCCGCGCAGGCAAAG	AAGGATTCAGCGCAGATGCA	nhp6	SPAC57A10.09c	0.315	-0.147	High-mobility group non-histone chromatin protein (predicted)
CGTGGGTAGGAAGGTCGGCG	CTCTGACCCCATCTCCCGCA	ybt1	SPAC9E9.12c	0.224	-0.147	ABC transporter Ybt1
GTGGGGGGTCTGTTGAGCAT	AGACAGAGACACGCGCGACG	SPBC106.03	SPBC106.03	-0.364	-0.147	DUF1776 family protein
TGCCCCAAGCCGTCCATCAT	GGGGCTTCTGGCGGCTGGTA	pus1	SPCC126.03	-0.427	-0.147	tRNA pseudouridine synthase Lsp1
GTTCCGCTTTTCCCCTGTGG	AGGATTTGGAGGGCGTGGGT	SPCC1795.10c	SPCC1795.10c	0.98	-0.148	Sed5 Vesicle Protein Svp26 (predicted)
AATGAACGTGGCCGAGCTGA	GCGAGATGGACAGGGCAAGG	ade3	SPAC6F12.10c	0.559	-0.149	phosphoribosylformylglycinamidine synthase Ade3 (predicted)
GCACGAGAGGGATCAACGCG	GCTCCATCGTCTCGCACCCA	SPBC21C3.14c	SPBC21C3.14c	0.48	-0.149	sequence orphan
GAAGGCACCCCGAACCCAGG	AACCCACGCGACAAAGGCCA	SPAC1F12.05	SPAC1F12.05	0.725	-0.15	endocytosis regulator (predicted)
ATTGCCGGGTCCGTACGTGA	CAGGGTGTACGGAGTTCGCT	mug177	SPAC630.15	-0.102	-0.15	sequence orphan
CCCTTCGCTTCCCCAGATCA	CCACGTTTGCTTCATCCCCC	SPBC405.06	SPBC405.06	-0.507	-0.15	DNAJ protein Xdj1 (predicted)
TGAAAGTTCCCGCGCATGCC	GATTGATCCGCCAAGAGGGC	SPAC26F1.08c	SPAC26F1.08c	-0.575	-0.15	conserved protein
CCCAGAACCGACCTCCCCGA	AACCCCCTGCGCCACAATCC	SPCC70.02c	SPCC70.02c	0.165	-0.151	mitochondrial ATPase inhibitor (predicted)
CATTCCGCGGCTATTTTGCA	TCTGCGGGCCTTTCGATTTG	SPAC26F1.12c	SPAC26F1.12c	-0.147	-0.151	conserved eukaryotic protein
CTTTTTTCCGCCCGCACTCC	ATCGGCGGGTGGTGACTGAA	ggt2	SPAC56E4.06c	0.29	-0.152	gamma-glutamyltranspeptidase Ggt2
TTTATCGGACAGACGGGGGC	CCACGCCCGCATCGATATCC	uch1	SPAC27F1.03c	0.243	-0.152	ubiquitin C-terminal hydrolase Uch1
	CACGTGGTTGGGTCGGGTTG	SPCC24B10.02c	SPCC24B10.02c	-0.594	-0.152	NAD/NADH kinase (predicted)
CCTGAGCCCTTGAGCCCCCT	TCGCAAAGCCATCACCGACC	aap1	SPAC4F10.02	0.722	-0.153	aspartyl aminopeptidase Aap1
CTGTGCGTGCGTGGGATCTG	CGGCAGTCGTTTGGGGGTGT	SPBC21C3.19	SPBC21C3.19	0.215	-0.153	SBDS family protein Rtc3 (predicted)
CTCCGCTTCGTTACCTCGCC	GCGTTCCACCCGCACTTCCT	atg22	SPAC2G11.13	0.214	-0.153	vacuolar amino acid efflux transporter Atg22
GTTGGATGACGCCTTCGGGG	TAGACGCCTCCCCCCTGGTA	naa40	SPCC825.04c	0.138	-0.153	histone N-acetyltransferase Naa40 (predicted)
CCACCAACGCCCAACCCAAA	GTCTCGTGGCTCTGCGCGTT	SPCP20C8.03	SPCP20C8.03	-0.334	-0.153	pseudogene (predicted)
GCGGGAGGCGGGTTAATGTT	GATCCGACGCCCTTCCTTGC	SPCC965.14c	SPCC965.14c	-0.254	-0.154	cytosine deaminase (predicted)
CGTGAGGGGTGGGTATTGCC	GCTGGGACGGTTGTGTGGAA	SPBC30D10.03c	SPBC30D10.03c	-0.951	-0.154	IMP 5'-nucleotidase (predicted)
GAAGGGAAAGCACAGACCGC	TGTCGCTCTTTCCGGCTCCC	snf30	SPAC23G3.07c	0.127	-0.156	SWI/SNF complex subunit Snf30
GACACCCCACTTGCGCCCTG	CTGCATGAACGCGGTGGGGT	dbl3	SPBC14C8.09c	0.077	-0.156	IMPACT domain protein, Dbl3
ACTCACCGTTCCGCACTTTG	GGTGTGACTGCGAGGCGGGA	pfa5	SPBC691.01	-0.024	-0.156	vacuolar membrane palmitoyltransferase Pfa5 (predicted)
CGGGGTTGGCGCTAAGGGAA	ACCGCCCCATTTGTCTCGTT	swi6	SPAC664.01c	-0.56	-0.156	HP1 family chromodomain protein Swi6
ACGCCTTCTACCCGTGCCCT	AACCCGCCCTTCGTTCACCT	set9	SPCC4B3.12	1.323	-0.157	histone lysine methyltransferase Set9
CTCCCTCCTCGCCCACAGCC	TGTATGGCGCCGGGATTCTT	SPBC14C8.11c	SPBC14C8.11c	0.098	-0.157	sequence orphan
AGGGTTGGGTCGTTGTCGCT	CGCTCTGCAATACGCCCATC	SPBC29B5.04c	SPBC29B5.04c	-0.136	-0.157	actin cortical patch protein (predicted)
TTAGTTCGCCGGATGCATGC	TAGCTCATGCCCGACCACCA	SPAC212.06c	SPAC212.06c	-0.161	-0.159	DNA helicase in rearranged telomeric region, truncated
CGGAAAAGGGATGGGGTTGG	CGGCTGGGTAAAGGGCAGGA	SPBC543.05c	SPBC543.05c	0.392	-0.16	HC03 family inorganic anion exchanger (predicted)
GATGCCTTCCCTCGGTTCGC		SPAPB8E5.10	SPAPB8E5.10	0.149	-0.16	conserved fungal protein, with meiosis specific splicing
CGAGCAGAAGTTCCAGGCGG	GGTGGGGGCTCGGCTGGTTT	SPAC4H3.07c	SPAC4H3.07c	0.123	-0.16	protein phosphatase Fmp31 (predicted)
CTGGCCGGGTTGGTGAAAGT	ACGTGGGCGATAGAACCTTA	SPAC29B12.14c	SPAC29B12.14c	0.747	-0.161	purine transporter (predicted)
TAACAAAGGGCGACGAGGCG	GCCGTCATTCAACCCCGCTC	SPBC16G5.02c	SPBC16G5.02c	0.525	-0.161	ribokinase (predicted)
TCCTCGGCCGCCAAACATGT	GTGCGGGTCATAGGGGGCAG	SPBC1773.03c	SPBC1773.03c	-0.151	-0.161	aminotransferase class-III, possible transaminase, unknown specificity
ACATCTCAGGGGGGGGCGTG	GGTCATTCGTGCGGGGGTCA	lys1	SPAP7G5.04c	-0.363	-0.161	aminoadipate-semialdehyde dehydrogenase
TGGTTAGGGAGGCCGCGTTT	CCCGGGAACATGCAAGAACC	pex11	SPBC582.09	1.001	-0.162	peroxisomal biogenesis factor 11 (predicted)
TCGGGGTGCGTGAGGCTTTG	TCTGAAGGTCCAAGCCCCGT	SPAC6G9.14	SPAC6G9.14	0.266	-0.162	RNA-binding protein (predicted)
TGTCCTTTACCACCGGCGCT	GCGTAAAGGATGCGGTTGGG	gsa1	SPAC3F10.04	0.167	-0.162	glutathione synthetase large subunit Gsa1
ACCCGAGCCAGCCCCAAAAT	ACACCAGTCCCGAACCACCC	pof5	SPAC6F6.02c	0.108	-0.162	F-box protein Pof5
CCTCAACCGACTCCCCGAAT	CACGTGACAAGGCCCCAGCT	bem46	SPBC32H8.03	0.394	-0.164	esterase/lipase (predicted)
GGCTTGGTACGTCGCTGGGG	CATCTCGTTGCACCTCCCGC	SPAC17G8.02	SPAC17G8.02	-0.258	-0.164	uridine ribohydrolase (predicted)
GCGTTGGGTGAGAAATGGCG	TCACAAGGCAAACGGGATCG	mug136	SPBC4C3.08	0.873	-0.165	acetylglucosaminyltransferase (predicted)
GTTAGGGGGTGGCGTGGAGA	AACACCCCGCAAATCCACGC	SPAC5H10.10	SPAC5H10.10	0.62	-0.165	NADPH dehydrogenase (predicted)
TCACCAGGGGGGAAATGCAA	GGCTCATCAAGTCGCGCAAC	cyk3	SPAC9G1.06c	-0.563	-0.165	cytokinesis protein Cyk3 (predicted)
GTACACCGCGAGCGAACCCC	GACCATTCCCAACCCGCACC	cbh1	SPAC9E9.10c	-0.081	-0.166	CENP-B homolog Cbh1
	AATTCCTCCCCGCTGATCCC	are2	SPCP1E11.05c	-0.193	-0.166	acyl-coA-sterol acyltransferase Are2 (predicted)
TCAGCCAGTGCCCCGTTCTC	GCAAAACAACGTGGGCAGCA	SPAC3G6.05	SPAC3G6.05	-0.287	-0.166	Mpv17/PMP22 family protein 1 (predicted)
AGCCCCCCCGTCCACAAGTT		SPBC354.08c	SPBC354.08c	0.44	-0.167	DUF221 family protein
GGTAAGGCGAAAGGGGAGGG	GGCACCTCCCTCACGCACTT	SPCC965.13	SPCC965.13	-0.488	-0.167	pyridoxal family membrane transporter (predicted)
CTCGATAGGGCAACAGCTGA	ACAAGTCGCTCCGTGCACCA	pho4	SPBC428.03c	0.085	-0.168	thiamine-repressible acid phosphatase Pho4
CTCGGTAGCAAGGGGGTGGG	TCCGGCCAGAAGTCAACCCT	SPBC25H2.03	SPBC25H2.03	-0.201	-0.168	vacuolar protein involved in phosphoinositide metabolism (predicted)
GGCCTACCACCTGCCGACTG	TCGGGCCAACTAACGGGGTC	hht3	SPBC1105.11c	-0.262	-0.169	histone H3 h3.3
AGCCAAGAGAAGTCCCGCCC		SPAC17H9.06c	SPAC17H9.06c	-0.616	-0.169	conserved eukaryotic protein
GGAAGCCGAACACGGGCACA	CAAAGCGTGGGTTGGTCCTG	gpd1	SPBC215.05	0.272	-0.17	glycerol-3-phosphate dehydrogenase Gpd1
GGGGACGGGCCTTGGACAAC	GCCGCGCACTCACACAACCA	fis1	SPBC11G11.01	0.917	-0.171	mitochondrial fission protein Fis1 (predicted)
GTCCTCCGGCTTCCCACCTT		dga1	SPCC1235.15	0.123	-0.171	diacylglycerol O-acyltransferase Dga1
CCCCACGGAGTCAACCAGCA	CGTCTTCGGTATTGGGCGGC	SPBC1105.13c	SPBC1105.13c	0.055	-0.171	sequence orphan
GAGAACGGGGGGCACGAATA	CGCCTCCCCAGATTGCTACC	sif3	SPAC12G12.15	0.573	-0.173	Sad1 interacting factor Sif3 (predicted)
GCAGTGGAAATGTGGGCGGG	CCCTTCGCAATACCCATCCG	SPBC405.03c	SPBC405.03c	-0.231	-0.173	membrane transporter (predicted)
GCGATTGCGGCTGGAGTGAG	CAATTGCGCCAAGACTCCCG	SPAC823.13c	SPAC823.13c	-0.814	-0.173	mitochondrial inner membrane protein (predicted)
TTCTCGATGGGCGGTGGTGA	CGACCGGCCGACCTAATCTT	pcd1	SPAC6G9.05	-0.175	-0.174	coenzyme A diphosphatase (predicted)
GTACGTTGCGGGCTTGCTGA	GAGGCACACCGGGAAGGACA	vps28	SPAC1B3.07c	-0.486	-0.174	ESCRT I complex subunit Vps28
	GGTGATGTGCGGGGGTCCTA	SPAC23D3.12	SPAC23D3.12	-0.62	-0.174	inorganic phosphate transporter (predicted)
CGGCGTGGGTCGGTTAGGTG	CGAACCTCCGTCACCCCCTC	SPBC3B8.04c	SPBC3B8.04c	0.023	-0.175	membrane transporter (predicted)
CCTTATCAGCCGCCACAGCA		SPBC30D10.05c	SPBC30D10.05c	-0.499	-0.175	sepiapterin reductase (predicted)
CATTTTGTCGGCGGGAGCGT	CGCCCCACACAAAACCCAAT	mug113	SPAC3F10.05c	1.044	-0.176	T5orf172 family protein
TGGTACGGTTTGCGCGAGGA	ACCCCTGGCTCCTGTGCAAC	SPBC21C3.09c	SPBC21C3.09c	0.231	-0.176	fumarylacetoacetate hydrolase family protein (predicted)
GCCCATGAGCCCAGCACCAT	GCTTGGGCGCCGTGACAATT	rpl26	SPBC29B5.03c	0.222	-0.176	60S ribosomal protein L26 (predicted)
GGCCCGACCCACGTAGATCC	TTCCTATTCCTCCCGCCGTG	SPBC1773.04	SPBC1773.04	0.139	-0.176	methylglyoxyl reductase (NADPH-dependent) (predicted)
CGCTCCCCGCCGAAATTTAC	TCACCCTCCCAACGACCCAA	cys12	SPAC3A12.17c	0.12	-0.176	cysteine synthase Cys12
AGCCCGTCGCGTCAAATGTT	TGTTTTCTGGCCTCCTCCGA	SPBC800.12c	SPBC800.12c	0.764	-0.177	ubiquitin family protein (predicted)
TCTGCTTTTCGCCTTCCCCC	CGCTTGCCGTCACCTCTGCC	SPBPB10D8.01	SPBPB10D8.01	-0.033	-0.177	cysteine transporter (predicted)
TCATGCTCCTGGTATCGCGG	GATGCAACGACCTGGAAGCG	SPBC29A3.03c	SPBC29A3.03c	-0.147	-0.177	ubiquitin-protein ligase E3 (predicted)
TTTGTGTCCGCGGTAGGCTG	GCGGGAGCGTGCGAACATTT	SPAC24H6.08	SPAC24H6.08	-0.149	-0.177	sequence orphan
TGCAGTGGCGGATGGAGCTA		mug125	SPAC1A6.08c	-0.252	-0.177	sequence orphan
AGCAATGAAAGGGCGGTGGT	ACATTCCCACCACGCCTCCA	mrm2	SPBC2G2.15c	1.019	-0.178	mitochondrial 2' O-ribose methyltransferase Mrm2 (predicted)
ACCACCCAACTCCAGACCGC	TCCTGGCCCCCTCTGTCACT	SPAC1039.02	SPAC1039.02	0.658	-0.178	phosphoprotein phosphatase (predicted)
ACATACTAGCCGCCACCCCG		cwf18	SPCP1E11.07c	0.42	-0.178	complexed with Cdc5 protein Cwf18
AGGCTAGCGCGTAGGAAGCA		SPAC25B8.10	SPAC25B8.10	-0.237	-0.178	trans-aconitate 3-methyltransferase (predicted)
CAGGAACAAGCCGCATCGGG	TACACGCGCGCCAAAAGGAT	hmo1	SPBC28F2.11	-0.258	-0.178	HMG box protein Hmo1
TGGAGGACTCGTGCGAATGG	AGTGCGGCCGGGTGTTAGTC	tif512	SPBC336.10c	0.041	-0.179	translation elongation factor eIF5A (predicted)
CGACGTGGGGCTCATTTGCA	TCAACCTCCCCATCAACGCA	SPAC22A12.16	SPAC22A12.16	-0.185	-0.179	ATP-citrate synthase subunit 2 (predicted)
ATTCTTGATCCTGCGGCCCT	CTCTCAACCCCCCGCCACTT	SPBC83.16c	SPBC83.16c	-0.498	-0.179	conserved eukaryotic protein
TTGTTCCTGATGCGCTTCCG	GGGGTGGGCCGGAGGATTAA	tal1	SPCC1020.06c	-0.519	-0.179	transaldolase (predicted)
GGTGGGATCGCATTTGGCTT	CGCCCTACGTTCTTTCGCCC	pof13	SPBC1271.01c	0.411	-0.18	F-box protein Pof13
GGGGCGGAAGGGGGAAGTCC	CGGGGAGGCAGGGTCTAGGT	urg2	SPAC1002.17c	0.408	-0.18	uracil phosphoribosyltransferase (predicted)
TACTTAGCAGGCACGGCGGA	GCCGCGTCTCCCTCAGTCTT	sec74	SPAC26F1.01	0.299	-0.18	guanyl-nucleotide exchange factor Sec74 (predicted)
ACCCGACGCAACCAGCCATT	GTAAATGCCCCCAGCCCAGC	snf5	SPAC2F7.08c	0.277	-0.18	SWI/SNF complex subunit Snf5
GGAGAAGGCGGGAGGTGGAG	ACTTCACCCTGCCGCGACAC	sif2	SPCC16C4.01	0.134	-0.18	Sad1 interacting factor 2 (predicted)
TTGCCGCGGCTGTTTTTGCT	GTGGAGCCGTGTGCAACGTT	omh5	SPBC32H8.08c	0.018	-0.18	alpha-1,2-mannosyltransferase Omh5 (predicted)
CGCAGAATGAGGGCACGAGG	TGAAAAAGGCGTGATGGCGA	pbr1	SPCC126.07c	-0.237	-0.18	human CTD-binding SR-like protein rA9 homolog (predicted)
AATCCGAGACCCCATGTGCG		hht1	SPAC1834.04	0.363	-0.181	histone H3 h3.1
GGCCCCCTATTGCGTGTTGA	AAATCCAGCAACGGCCCCAG	nup60	SPCC285.13c	0.218	-0.181	nucleoporin Nup60
TCTGCAGCTTGACCGGGGAG	GGCGTGGGTGGGCGAAGATA	SPBC1271.07c	SPBC1271.07c	0.132	-0.181	N-acetyltransferase (predicted)
TAATCGTCCCGCCTTGCCTG		SPAC22G7.03	SPAC22G7.03	-0.826	-0.181	sequence orphan
CGGCAGCGGGCAGTCAATAT	TATGTGGCCTGGATGCGGGG	SPAC25B8.18	SPAC25B8.18	-0.034	-0.182	mitochondrial thioredoxin-related protein (predicted)
TCATAAAGGCGCAGGGACGA	GAAAAACGTACGCGCAGGCA	SPAC688.03c	SPAC688.03c	0.878	-0.183	human AMMECR1 homolog
ACAAGACCCGGACGAGCCAC	TGCTTACCCCGGCTCTCACC	SPAC3G9.11c	SPAC3G9.11c	0.383	-0.183	pyruvate decarboxylase (predicted)
TGACAAACACAGCCCGCAGC	TGCGATGGTGAAGCGTGTAC	SPAC1A6.01c	SPAC1A6.01c	0.13	-0.183	human thyroid receptor interacting protein homolog, transcription coactivator (predicted)
CAAACGCATACCCCCAAGGT	CCCGTTGTGGTCGATCTCCC	sum2	SPBC800.09	0.084	-0.183	G2/M transition checkpoint protein Sum2
ATCTCCCCCCACTCCAGGCA	TGGACCGGCCTGGAGCTGAT	SPAPJ691.02	SPAPJ691.02	-0.082	-0.183	yippee-like protein
CGACAAACAACCCCCCCGAT	TCGTACACTCCTCCCCGCGT	pof14	SPAC13D6.01	0.509	-0.184	F-box protein Pof14
CCCTGTTGGGGCCTTGATGT	GGGGAGCGAGGTCAAGGTGA	SPBC17D1.07c	SPBC17D1.07c	-0.263	-0.184	GTPase regulator Rng2-like (predicted)
CCGCCCCGACCTTCTCATAG	AGGGATGGGTTTGTTGCGGG	SPBC1271.03c	SPBC1271.03c	-0.296	-0.184	NLI interacting factor family phosphatase (predicted)
GAACTCTCCGCCACGCCTTG	CGTCCCGCCTGCCTCTTTTT	meu7	SPBC16A3.13	-0.514	-0.184	alpha-amylase homolog Aah4
AACGGAGTGTGGGGTGGAGG	CCAGCCCGCCATCAATTACC	ubp11	SPBC19C2.04c	1.05	-0.186	ubiquitin C-terminal hydrolase Ubp11
CGATGGCGGGGTTAGATGGA	CAGCCCCCTAACCCAGCAAA	tae1	SPAC16E8.14c	0.946	-0.186	AdoMet dependent proline dimethyltransferase involved in translation Tae1 (predicted)
CCCGACAAGCACCCGCCATA		SPCC162.03	SPCC162.03	-0.689	-0.186	short chain dehydrogenase (predicted)
TGTTCCGCACCTCGTCCTCA	ACCTACCACCCCCCGACTGC	amt3	SPAC2E1P3.02c	0.211	-0.187	ammonium transporter Amt3
CGCGCGGTTCCTTTCCTCTC		meu27	SPCC1259.14c	-0.227	-0.188	S. pombe specific UPF0300 family protein 5
TTCCCCAACCCCATGACGTG	CCAGCCCTAACAAGCCCCGC	nmt1	SPCC1223.02	0.093	-0.189	4-amino-5-hydroxymethyl-2-methylpyrimidine phosphate synthase Nmt1
TCGGGCTAATCGGGCAACAG	GCGGTATTGGCCTGGACGTG	SPBC20F10.05	SPBC20F10.05	2.292	-0.19	NRDE-2 family protein (predicted)
CCAATCGGGGCTTTACTCGC	CCCCAAGTCGCCATAGCTCC	SPBC19C7.05	SPBC19C7.05	0.235	-0.19	cell wall organization protein (predicted)
GGGGATTAGCGCGCACTTTG	GGGCGGCGTATTTGCATGTC	SPBC947.15c	SPBC947.15c	-0.416	-0.19	mitochondrial NADH dehydrogenase (predicted)
TGCCCCGTAGTTTTCCGCAT	GAGGGACGCAAGAGCCGAAA	pmp1	SPBC1685.01	0.808	-0.191	dual-specificity MAP kinase phosphatase Pmp1
ACCATTGACAGCGCCCCCAG	GGGGCTTTTCGGGCGTTTAG	SPBPJ4664.05	SPBPJ4664.05	0.524	-0.191	conserved fungal protein
GCTCGACACACGGGGCCTTC	GAAAGGCGGACATCAAGCGG	gyp7	SPAC630.05	0.179	-0.191	GTPase activating protein Gyp7 (predicted)
TTGTAGGGGACATCGGGGGT		gti1	SPAC1751.01c	0.003	-0.191	gluconate transporter inducer Gti1
TGCCCGACAGCACATGCAAC	TTACTGCGGCCTGACCACCA	SPAC9.07c	SPAC9.07c	0.636	-0.192	GTPase Rbg1 (predicted)
[truncated: 874 more rows]
