# Supplementary material for: Genome-wide Screens for Sensitivity to Ionizing Radiation Identify the Fission Yeast Nonhomologous End Joining Factor Xrc4
Source: G3 (Bethesda). 2014 May 21;4(7):1297–306. doi: 10.1534/g3.114.011841 (PMC4455778; doi:10.1534/g3.114.011841)
Supplement: Supporting Information [file supp_g3.114.011841_TableS4.xls]

## Sheet: statistic3
Illumina sequencing read	Depiction of sequence change (insertion, red; deletion, green; substitution, blue)	Repair junction type	WT read number (total 2774557)	WT freq	xrc4 read number (total 881805)	xrc4 freq	lig4 read number (total 880354)	lig4 freq	pku70 read number (total 697643)	pku70 freq
TTCAGCTTTCCGCAAACAGTATAAAGTA	TTCAGCTTTCCGCAAACA GTATAAAGTA	+A(15)	414229	0.149296	49	5.55678e-05	2	2.27181e-06	4	5.73359e-06
TTCAGCTTTCCGCAACAAGTATAAAGTA	TTCAGCTTTCCGCAACAA GTATAAAGTA	+A*(17)	220548	0.0794894	37	4.19594e-05	25	2.83977e-05	1	1.4334e-06
TTCAGCTTTCCGCAGTATAAAGTACTGT	TTCAGCTTTCCGCAACA GTATAAAGTACTGT	-ACA(15-17)	198435	0.0715195	2917	0.00330799			14	2.00676e-05
TTCAGCTTTCCGCAACAGTATAAAGTAC	TTCAGCTTTCCGCAACA GTATAAAGTAC	intact	185787	0.066961	334318	0.379129	455897	0.517856	197185	0.282645
TTCAGCTTTCCGCAACATATAAAGTACT	TTCAGCTTTCCGCAACA GTATAAAGTACT	-G(18)	97577	0.0351685	1	1.13404e-06
TTCAGCTTTCCGCGTATAAAGTACTGTA	TTCAGCTTTCCGCAACA GTATAAAGTACTGTA	-AACA(14-17)	95678	0.0344841
TTCAGCTTTCCGCAACAGTAAAGTACTG	TTCAGCTTTCCGCAACA GTATAAAGTACTG	-TA(19,20)	85848	0.0309412
TTCAGCTTTCCGAACAGTATAAAGTACT	TTCAGCTTTCCGCAACA GTATAAAGTACT	-C(13)	84684	0.0305216	6908	0.00783393	958	0.0010882	5797	0.00830941
TTCAGCTTTCCGCAACGGTATAAAGTAC	TTCAGCTTTCCGCAACG GTATAAAGTAC	A(17)->G	77025	0.0277612	154058	0.174708	92137	0.104659	169108	0.242399
TTCAGCTTTCCGCAACAGTACTGTACCG	TTCAGCTTTCCGCAACA GTATAAAGTACTGTACCG	-7bp(21-27)	69070	0.0248941			1	1.13591e-06
TTCAGCTTTCCGCAACTGTACCGGGTTA	TTCAGCTTTCCGCAACA GTATAAAGTACTGTACCGGGTTA	-12bp(17-28)	66351	0.0239141
TTCAGCTTTCCGTAACAGTATAAAGTAC	TTCAGCTTTCCGTAACA GTATAAAGTAC	C(13)->T	54893	0.0197844	67941	0.0770476	36824	0.0418286	90691	0.129996
TTCAGCTTTCCGCTTTATACTGTACCGG	TTCAGCTTTCCGCAACA GTACTTTATACTGTACCGG	-8bp(13-20) & TAAAG(21-25)->CTTTA	41281	0.0148784	40	4.53615e-05			4	5.73359e-06
TTCAGCTTTCCGCACAGTATAAAGTACT	TTCAGCTTTCCGCAACA GTATAAAGTACT	-A(15)	39091	0.0140891	474	0.000537534	7	7.95135e-06	15	2.1501e-05
TTCAGCTTTCCGCAATAAAGTACTGTAC	TTCAGCTTTCCGCAACA GTATAAAGTACTGTAC	-5bp(16-20)	38615	0.0139175
TTCAGCTTTCCGCAACAATAAAGTACTG	TTCAGCTTTCCGCAACA GTATAAAGTACTG	-GT(18,19)	34006	0.0122564					2	2.8668e-06
TTCAGCTTTCCGCAAGTATAAAGTACTG	TTCAGCTTTCCGCAACA GTATAAAGTACTG	-CA(16,17)	32706	0.0117878					5	7.16699e-06
TTCAGCTTTCCGGTACAGTATAAAGTAC	TTCAGCTTTCCGGTACA GTATAAAGTAC	CA(13,14)->GT	29239	0.0105383	84391	0.0957026	55630	0.0631905	38185	0.0547343
TTCAGCTTTCCGCATACTGTACCGGGTT	TTCAGCTTTCCGCAACA GTATAAAGTACTGTACCGGGTT	-11bp(15-25)	28701	0.0103444
TTCAGCTTTCCGCAACATACTGTACCGG	TTCAGCTTTCCGCAACA GTATAAAGTACTGTACCGG	-8bp(18-25)	28471	0.0102615
TTCAGCTTTCCAACAGTATAAAGTACTG	TTCAGCTTTCCGCAACA GTATAAAGTACTG	-GC(12,13)	28135	0.0101404			2	2.27181e-06
TTCAGCTTTCCGCAACCGTATAAAGTAC	TTCAGCTTTCCGCAACC GTATAAAGTAC	A(17)->C	8883	0.00320159	21795	0.0247163	11183	0.0127028	24535	0.0351684
TTCAGCTTTCCGCAACATTATAAAGTAC	TTCAGCTTTCCGCAACA TTATAAAGTAC	G(18)->T	8622	0.00310752	13714	0.0155522	12731	0.0144612	4595	0.00658646
TTCAGCTTTCCGCAAAAGTATAAAGTAC	TTCAGCTTTCCGCAAAA GTATAAAGTAC	C(16)->A	8296	0.00299003	9613	0.0109015	12606	0.0143192	8109	0.0116234
TTCAGCTTTCCGAAACAGTATAAAGTAC	TTCAGCTTTCCGAAACA GTATAAAGTAC	C(13)->A	6964	0.00250995	5970	0.0067702	16562	0.0188129	5739	0.00822627
TTCAGCTTTCAGCAACAGTATAAAGTAC	TTCAGCTTTCAGCAACA GTATAAAGTAC	C(11)->A	6458	0.00232758	11516	0.0130596	14773	0.0167807	5144	0.0073734
TTCAGCTTTCCGCAACAGCATAAAGTAC	TTCAGCTTTCCGCAACA GCATAAAGTAC	T(19)->C	6322	0.00227856	8673	0.00983551	20361	0.0231282	10732	0.0153832
TTCAGCTTTCTGCAACAGTATAAAGTAC	TTCAGCTTTCTGCAACA GTATAAAGTAC	C(11)->T	5919	0.00213331	6711	0.00761053	9519	0.0108127	5529	0.00792526
TTCAGCTTTCCTCAACAGTATAAAGTAC	TTCAGCTTTCCTCAACA GTATAAAGTAC	G(12)->T	4610	0.00166153	9320	0.0105692	11876	0.01349	5351	0.00767011
TTCAGCTTTCCGGTTACAGTATAAAGTA	TTCAGCTTTCCGGTTACA GTATAAAGTA	CA(13,14)->GTT	4087	0.00147303	3072	0.00348376	347	0.00039416	13707	0.0196476
TTTAGCTTTCCGCAACAGTATAAAGTAC	TTTAGCTTTCCGCAACA GTATAAAGTAC	C(3)->T	3512	0.00126579	8422	0.00955086	12199	0.0138569	3213	0.00460551
TTCAGCTTTCCGCAATAGTATAAAGTAC	TTCAGCTTTCCGCAATA GTATAAAGTAC	C(16)->T	3213	0.00115802	6100	0.00691763	11722	0.0133151	3384	0.00485062
TTCAGCTTTCCGCAACAGTACTTTATAC	TTCAGCTTTCCGCAACA GTACTTTATAC	TAAAG(21-25)->CTTTA	569	0.000205078	11034	0.012513	1317	0.00149599	21296	0.0305256
